# Supplementary material for: A comparative study of microRNAs in different stages of Eimeria tenella
Source: Front Vet Sci. 2022 Jul 22;9:954725. doi: 10.3389/fvets.2022.954725 (PMC9353057; doi:10.3389/fvets.2022.954725)
Supplement: Supplementary Dataset 1 — HMMER search results for key RNAi pathway proteins in Eimeria species. Thirteen protozoan reference genomes were downloaded from vEuPathDB (release 57), and new assemblies of E. tenella, E. maxima and E. acervulina from our unpublished data were built as a database. Hmm model of PAZ, Piwi, Ribonuclease 3, double-stranded RNA binding motif and double stranded RNA binding domain were downloaded from Pfam database and used as query against the protozoan genome database by hmmsearch using default parameters. [file Data_Sheet_1.XLSX]

## Sheet: dataset 1
Supplementary dataset 1: HMMER search results for key RNAi pathway proteins in Eimeria species.
	full sequence			best 1 domain			#dom
	E-value	score	bias	E-value	score	bias	exp	N	Sequence	species	Description
Dicer_dimer	0.014	18.1	0.1	2.2	11.1	0	2.9	3	EVM0003885.1	Eimeria tenella	gene=EVM0003885
	0.1	15.4	0.1	4	10.2	0	2.9	3	ENH_00081810.1-p1	Eimeria necatrix	| transcript=ENH_00081810.1 | gene=
	0.11	15.2	0	0.24	14.1	0	1.6	1	Tb927.5.1960:mRNA-p1	Trypanosoma brucei	| transcript=Tb927.5.1960:mRNA | ge
	0.26	14.1	1.2	27	7.6	0.7	2.5	2	EVM0007379.1	Eimeria tenella	gene=EVM0007379
	0.64	12.8	0	4.8	10	0	2.2	2	TGME49_300040-t26_1-p1	Toxoplasma gondii	| transcript=TGME49_300040-t26_1 |
	1.1	12	0.1	2.5	10.9	0.1	1.5	1	LmjF.24.0500:mRNA-p1	Leishmania major	| transcript=LmjF.24.0500:mRNA | ge
	1.2	11.9	5.4	1.3	11.8	0.2	3.2	3	TcCLB.510719.120:mRNA-p1	Trypanosoma cruzi	| transcript=TcCLB.510719.120:mRNA
	1.4	11.7	0.1	2.8	10.7	0.1	1.4	1	LdBPK_240510.1.1-p1	Leishmania donovani	| transcript=LdBPK_240510.1.1 | gen
dsrm	8.4e-17	64.3	0	7.6e-08	35.6	0	5.4	5	Tb927.4.1500:mRNA-p1	Trypanosoma brucei	| transcript=Tb927.4.1500:mRNA |
	1.1e-10	44.7	0	0.12	15.7	0	5.4	4	TcCLB.509669.50:mRNA-p1	Trypanosoma cruzi	| transcript=TcCLB.509669.50:mRN
	2.6e-10	43.5	0	1.3	12.4	0	6.1	6	Tb927.3.4210:mRNA-p1	Trypanosoma brucei	| transcript=Tb927.3.4210:mRNA |
	1e-09	41.6	0.2	0.0063	19.8	0	4.7	4	LmjF.34.3230.1:mRNA-p1	Leishmania major	| transcript=LmjF.34.3230.1:mRNA
	1.2e-09	41.4	0.2	0.0065	19.8	0	4.7	4	LmjF.34.3230.2:mRNA-p1	Leishmania major	| transcript=LmjF.34.3230.2:mRNA
	1.3e-08	38.1	0.1	0.045	17.1	0	4.7	4	TcCLB.511217.110:mRNA-p1	Trypanosoma cruzi	| transcript=TcCLB.511217.110:mR
	1.8e-06	31.2	0	14	9.1	0	5.7	5	LmjF.29.1620:mRNA-p1	Leishmania major	| transcript=LmjF.29.1620:mRNA |
	2.6e-06	30.7	0	17	8.9	0	5.7	5	LdBPK_291760.1.1-p1	Leishmania donovani	| transcript=LdBPK_291760.1.1 |
	4e-06	30.1	0	0.00047	23.4	0	3.6	3	Tb11.v5.0965.1-p1	Trypanosoma brucei	| transcript=Tb11.v5.0965.1 | ge
	4e-06	30.1	0	0.00047	23.4	0	3.6	3	Tb927.4.3020:mRNA-p1	Trypanosoma brucei	| transcript=Tb927.4.3020:mRNA |
	1.1e-05	28.6	0	0.22	14.9	0	4.3	4	Tb927.8.5220:mRNA-p1	Trypanosoma brucei	| transcript=Tb927.8.5220:mRNA |
	1.3e-05	28.4	0.1	1.6	12.1	0	4.4	4	LdBPK_161260.1.1-p1	Leishmania donovani	| transcript=LdBPK_161260.1.1 |
	0.00013	25.2	0.2	0.069	16.5	0	4	3	TcCLB.506265.100:mRNA-p1	Trypanosoma cruzi	| transcript=TcCLB.506265.100:mR
	0.00027	24.2	0.1	0.26	14.7	0.1	3.4	3	TGME49_211690-t26_1-p1	Toxoplasma gondii	| transcript=TGME49_211690-t26_1
	0.00038	23.7	0.2	0.13	15.7	0.1	3.4	3	EAN30495.2	Theileria parva	| transcript=TpMuguga_03g00654_t
	0.00059	23.1	0	1.2	12.6	0	4.2	4	LmjF.16.1210:mRNA-p1	Leishmania major	| transcript=LmjF.16.1210:mRNA |
	0.0019	21.5	0.2	0.85	13	0	3.5	2	EmaxBJ0001823.1	Eimeria maxima	gene=EmaxBJ0001823
	0.0023	21.3	0.2	2.8	11.4	0	3.6	3	EfaB_PLUS_23210.g1932.t1-p1	Eimeria falciformis	| transcript=EfaB_PLUS_23210.g19
	0.0043	20.4	0.2	1.5	12.3	0	2.7	2	evm.model.ctg3.198	Eimeria acervulina	EVM_x001C_evm.TU.ctg3.198 evm.model.
	0.0066	19.8	0.1	0.015	18.7	0.1	1.6	1	Tb927.5.1960:mRNA-p1	Trypanosoma brucei	| transcript=Tb927.5.1960:mRNA |
	------ inclusion threshold ------
	0.014	18.8	0.7	3.3	11.1	0	3.2	2	EPH_0051790-t26_1-p1	Eimeria praecox	| transcript=EPH_0051790-t26_1 |
	0.014	18.7	0.6	0.5	13.7	0.1	2.7	2	LdBPK_341290.1.1-p1	Leishmania donovani	| transcript=LdBPK_341290.1.1 |
	0.018	18.4	0.8	24	8.4	0	2.8	2	Tb927.11.240:mRNA-p1	Trypanosoma brucei	| transcript=Tb927.11.240:mRNA |
	0.022	18.1	1.6	1.3	12.4	0	3.8	3	BBOV_III001810-t26_1-p1	Babesia bovis	| transcript=BBOV_III001810-t26_
	0.027	17.8	0.2	8.7	9.8	0	3.2	2	ENH_00066330.1-p1	Eimeria necatrix	| transcript=ENH_00066330.1 | ge
	0.029	17.7	0.3	8.6	9.8	0	3	2	EMH_0010270-t26_1-p1	Eimeria mitis	| transcript=EMH_0010270-t26_1 |
	0.03	17.7	0.2	8.9	9.7	0	3.2	2	EVM0004364.1	Eimeria tenella	gene=EVM0004364
	0.049	17	0.5	0.89	12.9	0.1	2.8	2	LmjF.34.1190:mRNA-p1	Leishmania major	| transcript=LmjF.34.1190:mRNA |
	0.22	14.9	0	65	7	0	2.9	2	Tb11.0320:mRNA-p1	Trypanosoma brucei	| transcript=Tb11.0320:mRNA | ge
	0.22	14.9	0	65	7	0	2.9	2	Tb927.11.7690.1-p1	Trypanosoma brucei	| transcript=Tb927.11.7690.1 | g
	0.4	14.1	0	0.85	13	0	1.5	1	TGME49_277690-t26_1-p1	Toxoplasma gondii	| transcript=TGME49_277690-t26_1
	0.87	13	0	2.6	11.5	0	1.8	1	TGME49_285970-t26_1-p1	Toxoplasma gondii	| transcript=TGME49_285970-t26_1
	0.92	12.9	0.1	1.9	11.9	0.1	1.5	1	LdBPK_280240.1.1-p1	Leishmania donovani	| transcript=LdBPK_280240.1.1 |
	1.2	12.6	0	270	5	0	2.8	2	LdBPK_170380.1.1-p1	Leishmania donovani	| transcript=LdBPK_170380.1.1 |
PAZ	2.5e-09	40	0.1	4.2e-09	39.3	0.1	1.4	1	Tb927.10.10850:mRNA-p1	Trypanosoma brucei	| transcript=Tb927.10.10850:mRNA |
	6.6e-09	38.7	0	1.3e-08	37.7	0	1.4	1	CSUI_006365-t36_1-p1	Cystoisospora suis	| transcript=CSUI_006365-t36_1 | ge
	9.9e-07	31.6	0	2.1e-06	30.6	0	1.4	1	CSUI_000973-t36_1-p1	Cystoisospora suis	| transcript=CSUI_000973-t36_1 | ge
	1.9e-06	30.7	0	3.4e-06	29.9	0	1.3	1	evm.model.ctg7.113	Eimeria acervulina	EVM_x001C_evm.TU.ctg7.113 evm.model.ctg
	5e-06	29.4	0	1.1e-05	28.3	0	1.4	1	EPH_0024580-t26_1-p1	Eimeria praecox	| transcript=EPH_0024580-t26_1 | ge
	5.4e-06	29.2	0	1.1e-05	28.2	0	1.4	1	EmaxBJ0004361.1	Eimeria maxima	gene=EmaxBJ0004361
	1e-05	28.3	0	2.3e-05	27.2	0	1.5	1	EMH_0010570-t26_1-p1	Eimeria mitis	| transcript=EMH_0010570-t26_1 | ge
	2e-05	27.4	0	5.4e-05	26	0	1.7	1	EVM0002661.1	Eimeria tenella	gene=EVM0002661
	3.4e-05	26.7	0	7.9e-05	25.5	0	1.6	1	EfaB_MINUS_720.g69.t1-p1	Eimeria falciformis	| transcript=EfaB_MINUS_720.g69.t1
	0.00026	23.8	0	0.00064	22.5	0	1.6	1	ENH_00062980.1-p1	Eimeria necatrix	| transcript=ENH_00062980.1 | gene=
	------ inclusion threshold ------
	0.027	17.3	0	0.053	16.3	0	1.4	1	TGME49_310160-t26_1-p1	Toxoplasma gondii	| transcript=TGME49_310160-t26_1 |
Piwi	1.2e-53	185.1	0	1.6e-53	184.6	0	1.1	1	CSUI_000973-t36_1-p1	Cystoisospora suis	| transcript=CSUI_000973-t36_1 | ge
	2e-50	174.5	0	2.9e-50	173.9	0	1.3	1	TGME49_310160-t26_1-p1	Toxoplasma gondii	| transcript=TGME49_310160-t26_1 |
	3e-14	55.7	0	5.9e-14	54.7	0	1.5	1	Tb927.10.2220:mRNA-p1	Trypanosoma brucei	| transcript=Tb927.10.2220:mRNA | g
	1.5e-10	43.6	0	7e-05	24.9	0	2.3	2	EmaxBJ0004361.1	Eimeria maxima	gene=EmaxBJ0004361
	1.5e-10	43.5	0	2.2e-06	29.9	0	2.5	2	CSUI_006365-t36_1-p1	Cystoisospora suis	| transcript=CSUI_006365-t36_1 | ge
	2.7e-10	42.7	0	8.6e-05	24.6	0	2.2	2	EMH_0010570-t26_1-p1	Eimeria mitis	| transcript=EMH_0010570-t26_1 | ge
	5e-10	41.8	0.1	2.9e-05	26.2	0	2.9	2	EPH_0024580-t26_1-p1	Eimeria praecox	| transcript=EPH_0024580-t26_1 | ge
	7.9e-09	37.9	0	1.8e-08	36.7	0	1.5	1	Tb927.10.10850:mRNA-p1	Trypanosoma brucei	| transcript=Tb927.10.10850:mRNA |
	9.1e-09	37.7	0	8.5e-06	27.9	0	2.3	2	EVM0002661.1	Eimeria tenella	gene=EVM0002661
	3.6e-08	35.7	0	5.1e-08	35.2	0	1.2	1	LmjF.21.0410:mRNA-p1	Leishmania major	| transcript=LmjF.21.0410:mRNA | ge
	3e-07	32.7	0	4.6e-07	32.1	0	1.2	1	LdBPK_210470.1.1-p1	Leishmania donovani	| transcript=LdBPK_210470.1.1 | gen
	8.8e-07	31.2	0	6e-06	28.4	0	2	2	ENH_00062980.1-p1	Eimeria necatrix	| transcript=ENH_00062980.1 | gene=
	1.8e-05	26.9	0	2.5e-05	26.4	0	1.2	1	evm.model.ctg7.112	Eimeria acervulina	EVM_x001C_evm.TU.ctg7.112 evm.model.ctg
	0.0033	19.4	0	0.0042	19.1	0	1.1	1	EfaB_MINUS_720.g68.t1-p1	Eimeria falciformis	| transcript=EfaB_MINUS_720.g68.t1
	------ inclusion threshold ------
	0.26	13.2	0	0.61	12	0	1.6	2	BBOV_III009450-t26_1-p1	Babesia bovis	| transcript=BBOV_III009450-t26_1 |
Ribonuclease_3	2e-26	95.3	0	1.2e-14	57.4	0	2.4	2	EVM0002874.1	Eimeria tenella	gene=EVM0002874
	6.1e-24	87.3	0.1	1.2e-06	31.7	0	5.6	3	CSUI_002690-t36_1-p1	Cystoisospora suis	| transcript=CSUI_002690-t36_1 | ge
	2.2e-23	85.5	10.5	1.9e-06	31.1	0	4.8	3	TGME49_267030-t26_1-p1	Toxoplasma gondii	| transcript=TGME49_267030-t26_1 |
	3.5e-07	33.4	0.1	0.011	19	0	3.6	2	Tb927.8.2370:mRNA-p1	Trypanosoma brucei	| transcript=Tb927.8.2370:mRNA | ge
	3.3e-05	27.1	0	9.7e-05	25.6	0	1.9	1	LdBPK_200910.1.1-p1	Leishmania donovani	| transcript=LdBPK_200910.1.1 | gen
	4.1e-05	26.8	0	0.00012	25.3	0	1.9	1	LmjF.20.0900:mRNA-p1	Leishmania major	| transcript=LmjF.20.0900:mRNA | ge
	0.00023	24.4	0	0.0069	19.6	0	2.6	1	Tb11.v5.0244.1-p1	Trypanosoma brucei	| transcript=Tb11.v5.0244.1 | gene=
	0.00023	24.4	0	0.0069	19.6	0	2.6	1	Tb927.10.5320:mRNA-p1	Trypanosoma brucei	| transcript=Tb927.10.5320:mRNA | g
	0.00041 23.6 0.1 7.4 9.9 0.0 3.7 3 Tb927.3.1230:mRNA-p1 | transcript=Tb927.3.1230:mRNA | ge	23.6	0.1	7.4	9.9	0	3.7	3	Tb927.3.1230:mRNA-p1	Trypanosoma brucei	| transcript=Tb927.3.1230:mRNA | ge
	0.0011	22.2	0	0.21	14.9	0	2.7	2	LdBPK_360980.1.1-p1	Leishmania donovani	| transcript=LdBPK_360980.1.1 | gen
	0.0068	19.7	0	0.62	13.4	0	2.6	1	LmjF.36.0920:mRNA-p1	Leishmania major	| transcript=LmjF.36.0920:mRNA | ge
	------ inclusion threshold ------
	0.015	18.6	0	0.062	16.6	0	2.1	1	Tb927.1.1690:mRNA-p1	Trypanosoma brucei	| transcript=Tb927.1.1690:mRNA | ge
	0.021	18.1	0	0.098	15.9	0	2.1	1	TcCLB.504247.40:mRNA-p1	Trypanosoma cruzi	| transcript=TcCLB.504247.40:mRNA |
	0.029	17.6	0	0.098	15.9	0	1.9	1	LdBPK_361110.1.1-p1	Leishmania donovani	| transcript=LdBPK_361110.1.1 | gen
	0.034	17.4	0	0.1	15.9	0	1.9	1	LmjF.36.1050:mRNA-p1	Leishmania major	| transcript=LmjF.36.1050:mRNA | ge
	0.053	16.8	0	0.43	13.9	0	2.3	1	TcCLB.504097.10:mRNA-p1	Trypanosoma cruzi	| transcript=TcCLB.504097.10:mRNA |
	0.062	16.6	0	0.21	14.9	0	1.9	1	TcCLB.506931.64:mRNA-p1	Trypanosoma cruzi	| transcript=TcCLB.506931.64:mRNA |
	0.063	16.6	0	0.34	14.2	0	2.1	1	Tb927.11.8400:mRNA-p1	Trypanosoma brucei	| transcript=Tb927.11.8400:mRNA | g
	0.13	15.5	0	1.1	12.5	0	2.3	1	Tb927.10.5440:mRNA-p1	Trypanosoma brucei	| transcript=Tb927.10.5440:mRNA | g
	0.31	14.3	0	0.54	13.6	0	1.5	1	TcCLB.506925.390:mRNA-p1	Trypanosoma cruzi	| transcript=TcCLB.506925.390:mRNA
	0.51	13.6	0	1.9	11.8	0	2.1	1	Tb927.11.1950:mRNA-p1	Trypanosoma brucei	| transcript=Tb927.11.1950:mRNA | g
	0.65	13.3	0	1.4	12.2	0	1.6	1	CSUI_001415-t36_1-p1	Cystoisospora suis	| transcript=CSUI_001415-t36_1 | ge
	0.76	13.1	0	2.8	11.2	0	2	1	TcCLB.508357.26:mRNA-p1	Trypanosoma cruzi	| transcript=TcCLB.508357.26:mRNA |
	1	12.7	0.2	3.9	10.8	0.1	2	2	LmjF.25.1450:mRNA-p1	Leishmania major	| transcript=LmjF.25.1450:mRNA | ge
	1.6	12.1	1.4	5.3	10.4	0.1	2.5	2	EVM0006603.1	Eimeria tenella	gene=EVM0006603

## Sheet: dataset 3
Supplementary dataset 3: Statistical table of sequencing data
Samples	Raw_reads	Low_quality	Containing'N'reads	Length<18	Length>30	Clean_reads	Q30(%)
Mer108-1	6404106	0	0	169337	2061160	4173609	96.91
Mer108-2	9478442	0	0	203024	3869287	5406131	97.05
Mer120-1	11505614	0	0	25035	5464158	6016421	97.34
Mer120-3	9753488	0	0	52519	5521615	4179354	96.98
SO-1	9827699	0	0	442753	2225534	7159412	96.63
SO-2	9848036	0	0	377875	2586651	6883510	96.6
SO-3	9162982	0	0	326305	2533588	6303089	96.76
USO-1	7919699	0	0	397028	2001567	5521104	96.69
USO-2	8900466	0	0	469292	2162197	6268977	96.71
USO-3	9018671	0	0	483680	2455973	6079018	96.78

## Sheet: dataset 4
Supplementary dataset 4: SRNA annotation classification statistics for different samples.
Mer108-1				Mer108-2
Types	Number	Percentage		Types	Number	Percentage
Total	4173609	1		Total	5406131	1
rRNA	1332176	0.3192		rRNA	1695136	0.3136
scRNA	0	0		scRNA	0	0
snRNA	5	0		snRNA	2	0
snoRNA	1694	0.0004		snoRNA	2172	0.0004
tRNA	72940	0.0175		tRNA	96891	0.0179
Repbase	4557	0.0011		Repbase	5973	0.0011
Unannotated	2762237	0.6618		Unannotated	3605957	0.667
Mer120-1				Mer120-3
Types	Number	Percentage		Types	Number	Percentage
Total	6016421	1		Total	4179354	1
rRNA	173025	0.0288		rRNA	267013	0.0639
scRNA	0	0		scRNA	0	0
snRNA	0	0		snRNA	0	0
snoRNA	239	0		snoRNA	174	0
tRNA	33186	0.0055		tRNA	200913	0.0481
Repbase	840	0.0001		Repbase	5598	0.0013
Unannotated	5809131	0.9656		Unannotated	3705656	0.8867
SO-1				SO-2				SO-3
Types	Number	Percentage		Types	Number	Percentage		Types	Number	Percentage
Total	7159412	1		Total	6883510	1		Total	6303089	1
rRNA	4842292	0.6764		rRNA	4600540	0.6683		rRNA	4171793	0.6619
scRNA	0	0		scRNA	0	0		scRNA	0	0
snRNA	0	0		snRNA	0	0		snRNA	0	0
snoRNA	25	0		snoRNA	14	0		snoRNA	9	0
tRNA	10439	0.0015		tRNA	8619	0.0013		tRNA	7820	0.0012
Repbase	1484	0.0002		Repbase	1065	0.0002		Repbase	863	0.0001
Unannotated	2305172	0.3219		Unannotated	2273272	0.3302		Unannotated	2122604	0.3368
USO-1				USO-2				USO-3
Types	Number	Percentage		Types	Number	Percentage		Types	Number	Percentage
Total	5521104	1		Total	6268977	1		Total	6079018	1
rRNA	3857759	0.6987		rRNA	4435924	0.7076		rRNA	4282577	0.7045
scRNA	0	0		scRNA	0	0		scRNA	0	0
snRNA	0	0		snRNA	0	0		snRNA	0	0
snoRNA	16	0		snoRNA	5	0		snoRNA	12	0
tRNA	11970	0.0022		tRNA	13486	0.0022		tRNA	13211	0.0022
Repbase	845	0.0002		Repbase	886	0.0001		Repbase	934	0.0002
Unannotated	1650514	0.2989		Unannotated	1818676	0.2901		Unannotated	1782284	0.2931

## Sheet: dataset 5
Supplementary dataset 5: Statistical table of comparison information with reference genome.
Samples	Total_Reads	Mapped_Reads	Mapped_reads(+)	Mapped_reads(-)
ETH108-1	2762237	710486(25.72%)	669091(24.22%)	41395(1.50%)
ETH108-2	3605957	815619(22.62%)	761483(21.12%)	54136(1.50%)
ETH120-1	5809131	1391118(23.95%)	1366357(23.52%)	24761(0.43%)
ETH120-3	3705656	816911(22.04%)	797192(21.51%)	19719(0.53%)
O-1	2305172	1313670(56.99%)	890325(38.62%)	423345(18.37%)
O-2	2273272	1259275(55.39%)	840521(36.97%)	418754(18.42%)
O-3	2122604	1138151(53.62%)	777617(36.64%)	360534(16.99%)
US-1	1650514	786638(47.66%)	567819(34.40%)	218819(13.26%)
US-2	1818676	854490(46.98%)	609897(33.54%)	244593(13.45%)
US-3	1782284	847374(47.54%)	612700(34.38%)	234674(13.17%)

## Sheet: dataset 6
Supplementary dataset 6:The statistics of expression quantity of miRNAs in each sample were performed, and the expression quantity was normalized by TPM.
#ID	ETH108-1	ETH108-2	ETH120-1	ETH120-3	O-1	O-2	O-3	US-1	US-2	US-3
novel_miR_1	0	11.2696	21.4041	0	19216.3	15284.3	11820.7	15253.2	14303.6	12979.7
novel_miR_10	26.3536	33.8089	53.5103	26.8276	34567.9	22701.7	24456.5	116941	115859	130926
novel_miR_100	0	0	0	0	107.354	0	0	0	0	188.111
novel_miR_101	0	0	0	0	0	0	135.87	1220.26	536.385	564.334
novel_miR_102	0	0	0	0	107.354	112.385	135.87	0	178.795	188.111
novel_miR_103	0	0	0	0	322.061	112.385	135.87	0	357.59	0
novel_miR_104	0	0	0	0	214.707	0	0	0	0	0
novel_miR_105	0	0	0	0	2147.07	2247.7	3260.87	1627.01	893.975	752.445
novel_miR_106	0	0	0	0	429.415	224.77	271.739	406.752	357.59	376.223
novel_miR_107	0	0	0	0	107.354	449.539	135.87	610.128	1430.36	188.111
novel_miR_108	0	0	0	0	107.354	0	407.609	203.376	178.795	940.557
novel_miR_109	0	0	0	0	322.061	449.539	271.739	1016.88	536.385	1128.67
novel_miR_11	0	0	0	0	322.061	337.154	271.739	0	178.795	0
novel_miR_110	0	0	0	0	107.354	337.154	815.217	0	178.795	0
novel_miR_111	0	0	0	0	214.707	224.77	0	0	0	0
novel_miR_112	0	0	0	0	0	0	0	203.376	0	0
novel_miR_113	0	0	0	0	429.415	337.154	135.87	203.376	357.59	376.223
novel_miR_114	0	0	0	0	429.415	449.539	407.609	406.752	357.59	188.111
novel_miR_115	0	0	0	0	322.061	112.385	135.87	203.376	357.59	0
novel_miR_116	0	0	0	0	644.122	112.385	271.739	406.752	715.18	376.223
novel_miR_117	0	0	10.7021	26.8276	536.769	449.539	407.609	1220.26	715.18	1128.67
novel_miR_118	0	0	0	0	214.707	337.154	0	406.752	178.795	564.334
novel_miR_119	0	0	0	0	214.707	224.77	135.87	0	0	188.111
novel_miR_12	0	0	0	0	1288.24	1011.46	1222.83	0	0	0
novel_miR_120	0	0	0	0	107.354	112.385	0	0	178.795	0
novel_miR_121	0	0	0	0	2039.72	1685.77	1766.3	406.752	536.385	752.445
novel_miR_122	0	0	0	0	214.707	0	135.87	203.376	357.59	188.111
novel_miR_123	0	0	0	0	429.415	337.154	135.87	203.376	357.59	376.223
novel_miR_124	0	0	0	0	214.707	337.154	135.87	406.752	178.795	188.111
novel_miR_125	0	0	0	0	429.415	449.539	543.478	0	0	0
novel_miR_126	0	0	0	0	214.707	0	135.87	406.752	536.385	188.111
novel_miR_127	0	0	0	0	966.184	561.924	543.478	0	0	0
novel_miR_128	0	0	0	0	3864.73	3821.08	2581.52	1627.01	715.18	376.223
novel_miR_129	0	0	0	0	322.061	224.77	271.739	406.752	357.59	0
novel_miR_131	0	0	0	0	0	112.385	0	203.376	0	0
novel_miR_132	0	0	0	0	322.061	899.078	0	406.752	178.795	376.223
novel_miR_133	0	0	0	0	107.354	112.385	0	203.376	357.59	0
novel_miR_134	0	0	0	0	9017.71	8316.48	6250	0	0	188.111
novel_miR_135	0	0	0	0	1180.89	786.694	407.609	0	0	0
novel_miR_136	13.1768	0	0	0	107.354	0	135.87	203.376	357.59	376.223
novel_miR_137	0	0	10.7021	0	322.061	786.694	271.739	1220.26	1430.36	188.111
novel_miR_138	0	0	0	0	644.122	561.924	679.348	610.128	536.385	564.334
novel_miR_139	0	0	0	0	214.707	224.77	0	203.376	357.59	564.334
novel_miR_14	0	0	0	0	214.707	224.77	543.478	610.128	357.59	188.111
novel_miR_140	0	0	0	0	107.354	0	135.87	203.376	0	376.223
novel_miR_142	0	0	0	0	107.354	224.77	135.87	406.752	0	188.111
novel_miR_143	0	0	0	0	214.707	112.385	135.87	406.752	536.385	376.223
novel_miR_144	0	0	0	0	0	224.77	0	610.128	536.385	376.223
novel_miR_145	0	0	0	0	322.061	561.924	135.87	406.752	536.385	940.557
novel_miR_146	0	0	0	0	3113.26	2922	2853.26	0	178.795	0
novel_miR_147	0	0	0	0	751.476	674.309	543.478	203.376	357.59	0
novel_miR_148	0	0	0	0	536.769	674.309	543.478	406.752	357.59	1128.67
novel_miR_149	0	0	0	0	0	0	0	0	178.795	0
novel_miR_15	0	0	0	0	107.354	112.385	0	203.376	178.795	0
novel_miR_150	0	0	0	0	214.707	449.539	543.478	406.752	357.59	188.111
novel_miR_151	0	0	0	0	9554.48	10339.4	10054.3	6304.66	5900.23	5831.45
novel_miR_152	0	0	0	0	536.769	449.539	679.348	1627.01	1609.15	1316.78
novel_miR_153	0	0	0	0	107.354	337.154	135.87	3864.14	3397.1	3574.12
novel_miR_154	0	0	0	0	644.122	786.694	815.217	813.504	1609.15	1128.67
novel_miR_155	0	0	0	0	214.707	0	271.739	203.376	1072.77	1128.67
novel_miR_156	0	0	0	0	107.354	112.385	0	203.376	178.795	0
novel_miR_158	0	0	21.4041	0	429.415	786.694	271.739	2237.14	1251.56	752.445
novel_miR_16	13.1768	0	0	0	322.061	561.924	135.87	203.376	178.795	188.111
novel_miR_160	0	0	0	0	107.354	112.385	0	0	0	0
novel_miR_161	0	11.2696	0	0	214.707	0	0	203.376	357.59	0
novel_miR_162	0	0	0	0	107.354	224.77	135.87	406.752	178.795	376.223
novel_miR_163	0	0	0	0	107.354	112.385	135.87	0	0	188.111
novel_miR_164	0	0	0	0	966.184	561.924	543.478	0	0	0
novel_miR_165	0	0	0	0	751.476	786.694	679.348	203.376	178.795	376.223
novel_miR_166	0	0	0	0	214.707	0	0	0	0	0
novel_miR_168	0	0	0	0	429.415	224.77	271.739	1016.88	893.975	940.557
novel_miR_169	0	0	0	0	429.415	674.309	951.087	0	0	0
novel_miR_17	0	0	10.7021	0	214.707	112.385	135.87	203.376	893.975	376.223
novel_miR_170	0	0	0	0	322.061	561.924	0	1016.88	178.795	1881.11
novel_miR_171	0	0	0	0	429.415	224.77	0	406.752	0	564.334
novel_miR_172	0	0	0	0	45625.3	61362.1	56114.1	32133.4	35043.8	37246
novel_miR_173	0	0	0	0	214.707	337.154	135.87	406.752	536.385	940.557
novel_miR_174	0	0	0	0	644.122	561.924	271.739	0	357.59	564.334
novel_miR_176	0	0	0	0	107.354	224.77	407.609	813.504	1072.77	752.445
novel_miR_177	0	0	0	0	107.354	561.924	407.609	203.376	178.795	376.223
novel_miR_178	0	0	0	0	3650.03	3034.39	3125	0	0	0
novel_miR_179	0	0	0	0	429.415	449.539	543.478	0	0	0
novel_miR_18	0	0	0	0	107.354	674.309	679.348	610.128	536.385	752.445
novel_miR_180	0	0	0	0	0	0	271.739	406.752	0	376.223
novel_miR_181	0	0	0	0	2791.2	1798.16	1630.43	203.376	0	0
novel_miR_182	0	0	0	0	1932.37	1798.16	1630.43	10575.6	8224.57	5643.34
novel_miR_183	0	0	0	0	644.122	674.309	271.739	610.128	536.385	376.223
novel_miR_184	0	0	0	0	107.354	224.77	135.87	203.376	178.795	376.223
novel_miR_185	0	0	0	0	858.83	449.539	1222.83	1627.01	536.385	1881.11
novel_miR_186	0	0	0	0	429.415	224.77	407.609	0	0	0
novel_miR_187	0	0	0	0	751.476	449.539	271.739	813.504	715.18	752.445
novel_miR_188	0	0	10.7021	0	107.354	224.77	135.87	0	357.59	188.111
novel_miR_189	0	0	0	0	429.415	112.385	543.478	0	0	0
novel_miR_19	0	0	0	0	322.061	449.539	135.87	406.752	715.18	1128.67
novel_miR_190	0	0	10.7021	0	0	0	0	203.376	0	188.111
novel_miR_191	0	0	0	0	107.354	0	407.609	406.752	357.59	188.111
novel_miR_192	0	0	0	0	1717.66	1798.16	1494.57	5897.91	5006.26	6772.01
novel_miR_194	0	0	0	0	0	0	0	4474.27	2324.33	1693
novel_miR_195	0	0	0	0	429.415	337.154	135.87	203.376	357.59	376.223
novel_miR_196	0	0	0	0	0	224.77	0	0	0	0
novel_miR_197	26.3536	56.3482	21.4041	0	214.707	0	135.87	203.376	0	0
novel_miR_198	0	0	0	0	5045.63	3933.47	3804.35	203.376	357.59	188.111
novel_miR_199	0	0	0	0	536.769	449.539	135.87	0	178.795	0
novel_miR_2	0	0	0	0	0	112.385	135.87	0	0	0
novel_miR_20	0	0	0	0	107.354	112.385	135.87	0	0	376.223
novel_miR_201	0	0	0	0	44337.1	59901.1	54755.4	31726.7	34328.6	37057.9
novel_miR_203	0	0	0	0	0	0	0	203.376	0	188.111
novel_miR_204	0	0	0	0	429.415	224.77	271.739	0	0	0
novel_miR_205	0	0	0	0	322.061	224.77	135.87	1627.01	357.59	940.557
novel_miR_206	0	0	0	0	107.354	224.77	0	406.752	178.795	376.223
novel_miR_207	0	0	0	0	107.354	0	0	0	0	188.111
novel_miR_208	0	0	0	0	214.707	224.77	135.87	0	357.59	188.111
novel_miR_209	0	0	0	0	214.707	112.385	135.87	0	0	0
novel_miR_21	0	22.5393	0	0	266881	269724	290625	215375	238691	221783
novel_miR_211	0	0	0	0	536.769	449.539	815.217	0	178.795	188.111
novel_miR_212	0	0	0	0	0	112.385	135.87	813.504	357.59	940.557
novel_miR_213	13.1768	0	0	0	107.354	112.385	135.87	0	0	188.111
novel_miR_214	0	0	0	0	429.415	112.385	135.87	0	178.795	0
novel_miR_215	0	0	0	0	322.061	561.924	679.348	0	0	0
novel_miR_216	0	0	0	0	858.83	786.694	407.609	203.376	357.59	376.223
novel_miR_217	0	0	0	0	214.707	337.154	135.87	406.752	893.975	564.334
novel_miR_218	0	0	32.1062	0	107.354	0	135.87	610.128	536.385	0
novel_miR_219	0	0	0	0	322.061	561.924	271.739	406.752	1072.77	376.223
novel_miR_220	0	0	0	0	322.061	112.385	271.739	0	0	188.111
novel_miR_221	0	0	0	0	0	112.385	135.87	0	0	0
novel_miR_224	0	0	0	0	107.354	112.385	0	0	0	0
novel_miR_225	0	0	0	0	107.354	224.77	135.87	0	0	188.111
novel_miR_226	0	0	0	0	107.354	112.385	135.87	0	178.795	0
novel_miR_227	0	0	0	0	644.122	337.154	679.348	406.752	536.385	188.111
novel_miR_229	0	0	0	0	322.061	1123.85	679.348	0	0	0
novel_miR_23	0	0	0	0	107.354	224.77	135.87	406.752	0	188.111
novel_miR_230	0	0	0	0	1395.6	449.539	679.348	5694.53	9297.34	6019.56
novel_miR_231	0	0	0	0	429.415	337.154	135.87	203.376	357.59	376.223
novel_miR_232	0	0	0	0	644.122	224.77	543.478	203.376	0	0
novel_miR_233	0	0	0	0	322.061	224.77	407.609	610.128	893.975	940.557
novel_miR_234	0	0	0	0	11916.3	11463.3	11141.3	7524.91	6794.21	6960.12
novel_miR_235	0	0	0	0	0	112.385	407.609	0	178.795	188.111
novel_miR_237	0	0	0	0	536.769	561.924	543.478	1016.88	357.59	1316.78
novel_miR_238	0	0	0	0	3220.61	2809.62	2989.13	0	357.59	0
novel_miR_239	0	0	0	0	858.83	899.078	815.217	0	178.795	0
novel_miR_24	0	0	0	0	0	112.385	0	0	0	0
novel_miR_241	0	0	0	0	107.354	112.385	0	203.376	357.59	376.223
novel_miR_242	0	0	0	0	322.061	337.154	135.87	406.752	536.385	0
novel_miR_243	0	0	0	0	107.354	224.77	407.609	203.376	357.59	752.445
novel_miR_244	0	0	0	13.4138	214.707	224.77	0	0	0	0
novel_miR_245	0	0	0	0	0	449.539	543.478	203.376	536.385	0
novel_miR_246	0	0	0	0	322.061	337.154	135.87	203.376	357.59	188.111
novel_miR_248	0	0	0	0	107.354	449.539	0	610.128	893.975	752.445
novel_miR_25	0	0	0	0	214.707	224.77	135.87	203.376	357.59	188.111
novel_miR_250	0	0	0	0	429.415	561.924	407.609	1016.88	1072.77	1128.67
novel_miR_251	0	0	0	0	0	0	135.87	203.376	0	0
novel_miR_252	0	0	0	0	214.707	0	135.87	203.376	357.59	188.111
novel_miR_253	0	0	0	0	107.354	0	0	0	0	0
novel_miR_255	0	0	0	0	214.707	337.154	543.478	0	0	0
novel_miR_256	0	0	0	0	107.354	449.539	135.87	203.376	536.385	376.223
novel_miR_257	0	0	0	0	4616.21	2809.62	4076.09	5084.4	4469.87	4138.45
novel_miR_258	0	0	21.4041	13.4138	644.122	449.539	271.739	1016.88	1072.77	1881.11
novel_miR_259	0	0	0	0	858.83	561.924	951.087	3050.64	5006.26	4890.9
novel_miR_26	997378	996980	992573	992743	87493.3	75747.4	72010.9	70978.2	75809	73927.8
novel_miR_260	0	0	0	0	214.707	112.385	0	406.752	357.59	188.111
novel_miR_261	0	0	0	0	0	112.385	0	0	357.59	188.111
novel_miR_262	0	0	0	0	0	112.385	0	203.376	357.59	0
novel_miR_263	0	0	0	0	36715	35288.8	38858.7	34573.9	32719.5	30474
novel_miR_264	0	0	0	0	644.122	786.694	815.217	203.376	178.795	0
novel_miR_265	0	0	0	0	107.354	337.154	0	203.376	357.59	376.223
novel_miR_266	0	0	0	0	429.415	337.154	0	0	178.795	188.111
novel_miR_267	0	0	0	0	2791.2	1798.16	1630.43	203.376	0	0
novel_miR_268	0	0	10.7021	0	1073.54	561.924	679.348	203.376	893.975	564.334
novel_miR_269	0	0	0	0	0	112.385	0	203.376	0	0
novel_miR_27	0	0	0	0	0	0	0	203.376	0	188.111
novel_miR_270	0	0	0	0	10735.4	12137.6	12771.7	9558.67	10906.5	10910.5
novel_miR_272	52.7072	45.0785	64.2123	67.0691	3113.26	2135.31	2853.26	12609.3	10370.1	12415.3
novel_miR_273	0	0	0	0	214.707	224.77	135.87	0	893.975	752.445
novel_miR_274	0	0	0	0	214.707	0	271.739	406.752	0	564.334
novel_miR_275	0	0	0	0	966.184	224.77	271.739	0	0	188.111
novel_miR_276	13.1768	0	0	0	858.83	899.078	1494.57	1016.88	1072.77	940.557
novel_miR_277	0	0	0	0	0	112.385	0	0	0	0
novel_miR_278	0	0	0	0	107.354	112.385	0	203.376	0	188.111
novel_miR_279	0	0	0	0	429.415	224.77	407.609	0	0	0
novel_miR_280	0	0	0	0	536.769	561.924	679.348	0	0	0
novel_miR_281	0	0	0	0	2791.2	1798.16	1630.43	203.376	0	0
novel_miR_282	0	0	0	0	10735.4	12137.6	12771.7	9558.67	10906.5	10910.5
novel_miR_284	52.7072	45.0785	64.2123	67.0691	3113.26	2135.31	2853.26	12609.3	10370.1	12415.3
novel_miR_285	0	0	0	0	0	224.77	0	406.752	357.59	188.111
novel_miR_287	0	0	0	0	11164.8	11126.1	10733.7	7118.16	6794.21	6583.9
novel_miR_288	0	0	0	0	429.415	337.154	135.87	203.376	357.59	376.223
novel_miR_289	0	0	0	0	322.061	224.77	135.87	0	178.795	376.223
novel_miR_29	0	11.2696	0	0	429.415	224.77	815.217	1016.88	357.59	376.223
novel_miR_291	0	0	0	0	214.707	449.539	135.87	813.504	536.385	564.334
novel_miR_292	0	0	0	0	429.415	337.154	407.609	2033.76	1430.36	1693
novel_miR_293	0	0	0	0	214.707	224.77	0	0	178.795	188.111
novel_miR_295	0	0	0	0	214.707	337.154	407.609	1016.88	715.18	940.557
novel_miR_296	0	0	0	13.4138	107.354	224.77	135.87	813.504	357.59	376.223
novel_miR_297	0	0	0	0	11916.3	11463.3	11141.3	7524.91	6794.21	6960.12
novel_miR_298	0	0	0	0	322.061	224.77	271.739	203.376	0	188.111
novel_miR_299	26.3536	45.0785	0	0	0	0	0	203.376	357.59	0
novel_miR_3	13.1768	0	0	0	751.476	674.309	543.478	406.752	178.795	188.111
novel_miR_300	0	0	0	0	0	112.385	0	203.376	178.795	0
novel_miR_301	0	0	0	0	322.061	224.77	135.87	203.376	357.59	940.557
novel_miR_302	0	0	0	0	107.354	337.154	0	610.128	715.18	376.223
novel_miR_303	0	0	10.7021	13.4138	214.707	449.539	135.87	406.752	715.18	376.223
novel_miR_304	0	0	0	0	214.707	224.77	271.739	406.752	357.59	376.223
novel_miR_305	0	0	10.7021	0	4079.44	1910.54	2445.65	2237.14	1251.56	2445.45
novel_miR_306	0	0	0	0	0	0	135.87	813.504	357.59	376.223
novel_miR_307	0	0	0	0	644.122	674.309	679.348	3864.14	3933.49	4514.67
novel_miR_308	0	0	0	0	644.122	674.309	951.087	610.128	357.59	188.111
novel_miR_309	0	0	10.7021	0	214.707	337.154	407.609	3660.77	4648.67	3197.89
novel_miR_31	0	0	0	0	322.061	224.77	135.87	406.752	357.59	188.111
novel_miR_310	0	0	0	0	322.061	337.154	407.609	203.376	0	0
novel_miR_311	0	0	0	0	0	0	135.87	203.376	0	188.111
novel_miR_312	0	0	0	0	322.061	337.154	271.739	203.376	357.59	188.111
novel_miR_314	0	0	0	0	966.184	561.924	271.739	813.504	536.385	940.557
novel_miR_315	0	0	10.7021	0	858.83	674.309	407.609	1016.88	536.385	752.445
novel_miR_316	0	0	0	0	107.354	0	271.739	0	178.795	0
novel_miR_317	0	0	0	0	214.707	224.77	271.739	0	0	0
novel_miR_319	0	0	0	0	322.061	112.385	543.478	610.128	357.59	564.334
novel_miR_32	0	0	0	0	322.061	112.385	135.87	610.128	893.975	564.334
novel_miR_320	0	0	0	0	429.415	224.77	271.739	406.752	357.59	376.223
novel_miR_321	0	0	0	0	644.122	561.924	543.478	813.504	1251.56	1316.78
novel_miR_322	0	0	0	0	322.061	112.385	0	203.376	0	188.111
novel_miR_323	0	0	0	0	214.707	449.539	271.739	406.752	0	0
novel_miR_324	0	0	0	0	966.184	561.924	543.478	0	0	0
novel_miR_326	0	0	0	0	536.769	561.924	271.739	406.752	357.59	188.111
novel_miR_327	0	0	0	0	107.354	337.154	407.609	203.376	178.795	188.111
novel_miR_328	0	0	0	13.4138	2039.72	1236.23	407.609	1423.63	2503.13	752.445
novel_miR_329	0	0	0	0	214.707	674.309	271.739	0	0	188.111
novel_miR_33	0	0	0	0	0	0	0	406.752	536.385	1128.67
novel_miR_330	0	0	0	0	107.354	224.77	135.87	0	0	188.111
novel_miR_331	0	0	0	0	429.415	449.539	543.478	0	0	0
novel_miR_332	0	0	0	13.4138	858.83	337.154	543.478	2643.89	2681.92	1504.89
novel_miR_333	0	0	0	0	33601.7	32366.8	36548.9	19320.7	17700.7	16553.8
novel_miR_334	0	0	0	0	1825.01	1685.77	1630.43	5084.4	4291.08	5831.45
novel_miR_335	0	0	0	0	644.122	674.309	1086.96	813.504	0	376.223
novel_miR_337	0	0	0	0	107.354	112.385	135.87	0	178.795	0
novel_miR_338	0	0	0	0	107.354	224.77	135.87	203.376	178.795	376.223
novel_miR_339	0	0	0	0	322.061	224.77	135.87	203.376	0	0
novel_miR_34	0	0	0	0	322.061	337.154	543.478	813.504	1072.77	940.557
novel_miR_340	0	0	0	0	214.707	674.309	271.739	203.376	715.18	188.111
novel_miR_341	0	11.2696	10.7021	0	1502.95	674.309	1222.83	1830.38	1966.74	1504.89
novel_miR_342	13.1768	0	0	0	107.354	337.154	407.609	406.752	715.18	376.223
novel_miR_343	0	0	0	0	0	112.385	135.87	0	0	0
novel_miR_344	0	0	0	0	214.707	674.309	271.739	0	0	188.111
novel_miR_345	0	0	0	0	107.354	112.385	0	0	0	0
novel_miR_346	0	0	0	0	107.354	449.539	0	203.376	178.795	188.111
novel_miR_347	0	0	0	0	7300.05	6630.7	7608.7	53284.5	52923.3	41572.6
novel_miR_349	250.359	135.236	0	0	0	0	0	0	0	0
novel_miR_35	0	0	0	0	0	112.385	0	813.504	0	0
novel_miR_350	0	0	0	0	1717.66	1685.77	1494.57	5084.4	4291.08	5831.45
novel_miR_351	0	0	0	0	107.354	112.385	135.87	0	178.795	0
novel_miR_352	0	0	0	0	536.769	674.309	271.739	0	0	0
novel_miR_353	0	0	0	0	214.707	224.77	271.739	203.376	178.795	0
novel_miR_354	13.1768	0	10.7021	13.4138	0	0	0	0	357.59	0
novel_miR_355	0	11.2696	10.7021	0	1717.66	2022.93	1902.17	3457.39	3933.49	3574.12
novel_miR_356	0	0	0	0	107.354	224.77	135.87	1016.88	2503.13	564.334
novel_miR_357	0	0	0	0	322.061	224.77	135.87	203.376	178.795	376.223
novel_miR_358	0	0	0	0	214.707	224.77	0	0	178.795	0
novel_miR_359	0	0	0	13.4138	322.061	561.924	407.609	813.504	715.18	1504.89
novel_miR_36	0	0	0	0	47343	64958.4	58559.8	33557	38083.3	39127.2
novel_miR_360	0	0	0	0	429.415	786.694	271.739	203.376	0	0
novel_miR_362	0	0	0	0	0	224.77	0	0	0	0
novel_miR_363	0	0	0	0	214.707	224.77	135.87	406.752	357.59	564.334
novel_miR_364	0	0	0	0	429.415	224.77	951.087	610.128	1251.56	1128.67
novel_miR_365	0	0	0	0	214.707	224.77	135.87	0	178.795	0
novel_miR_366	0	0	0	0	322.061	674.309	135.87	0	0	0
novel_miR_367	0	0	0	0	536.769	224.77	135.87	203.376	178.795	564.334
novel_miR_368	0	0	0	0	214.707	337.154	0	610.128	536.385	940.557
novel_miR_369	0	0	0	0	214.707	112.385	135.87	0	0	0
novel_miR_37	0	0	0	0	107.354	561.924	407.609	0	0	0
novel_miR_370	0	0	0	13.4138	214.707	224.77	135.87	813.504	357.59	376.223
novel_miR_371	0	0	0	0	644.122	674.309	407.609	406.752	0	0
novel_miR_372	79.0608	67.6178	96.3185	134.138	0	0	0	0	0	0
novel_miR_373	0	0	0	0	429.415	1348.62	679.348	1830.38	536.385	752.445
novel_miR_374	0	0	0	0	429.415	337.154	135.87	0	0	188.111
novel_miR_375	0	0	0	0	858.83	899.078	1222.83	6101.28	5185.05	6772.01
novel_miR_377	0	0	0	0	107.354	112.385	135.87	0	178.795	188.111
novel_miR_378	0	0	0	0	214.707	0	0	406.752	178.795	752.445
novel_miR_379	0	0	0	0	1180.89	337.154	679.348	813.504	357.59	1316.78
novel_miR_38	0	0	0	0	214.707	449.539	135.87	406.752	178.795	0
novel_miR_380	0	0	0	67.0691	1073.54	674.309	271.739	813.504	1072.77	1881.11
novel_miR_381	0	0	0	0	107.354	112.385	135.87	203.376	178.795	376.223
novel_miR_382	0	0	0	0	214.707	224.77	271.739	0	0	0
novel_miR_383	0	0	0	0	429.415	337.154	135.87	0	0	188.111
novel_miR_385	0	0	0	0	0	0	135.87	203.376	0	0
novel_miR_386	52.7072	45.0785	64.2123	67.0691	3113.26	2135.31	2853.26	12609.3	10370.1	12415.3
novel_miR_387	0	0	0	0	0	224.77	271.739	0	178.795	376.223
novel_miR_389	0	0	0	0	536.769	561.924	135.87	0	0	0
novel_miR_390	0	0	0	0	107.354	224.77	0	0	0	376.223
novel_miR_391	0	0	0	0	107.354	0	0	406.752	178.795	564.334
novel_miR_392	0	0	0	0	322.061	337.154	0	0	0	0
novel_miR_393	0	0	0	0	107.354	337.154	271.739	0	0	0
novel_miR_394	0	0	0	0	0	224.77	135.87	203.376	178.795	1316.78
novel_miR_395	0	0	0	0	1073.54	1011.46	271.739	203.376	0	188.111
novel_miR_397	0	0	0	0	536.769	674.309	271.739	0	0	0
novel_miR_398	0	0	0	0	107.354	224.77	135.87	203.376	0	376.223
novel_miR_4	0	0	0	0	322.061	112.385	135.87	0	178.795	0
novel_miR_40	0	0	0	0	2576.49	2022.93	2173.91	5694.53	4648.67	6960.12
novel_miR_400	1805.22	2253.93	6592.47	6492.29	0	224.77	135.87	0	0	0
novel_miR_401	0	11.2696	10.7021	0	214.707	337.154	135.87	406.752	893.975	564.334
novel_miR_403	0	0	0	0	107.354	0	0	406.752	178.795	188.111
novel_miR_404	0	0	0	0	322.061	0	0	203.376	0	376.223
novel_miR_405	0	0	0	0	214.707	0	135.87	203.376	357.59	188.111
novel_miR_406	0	11.2696	10.7021	0	751.476	337.154	815.217	2440.51	1072.77	940.557
novel_miR_407	0	0	0	0	536.769	561.924	271.739	406.752	357.59	188.111
novel_miR_408	0	11.2696	0	0	107.354	449.539	407.609	0	178.795	0
novel_miR_409	0	0	0	0	8373.59	3259.16	5842.39	5694.53	3039.51	5079.01
novel_miR_41	0	0	10.7021	0	536.769	786.694	951.087	610.128	715.18	376.223
novel_miR_411	0	0	0	0	858.83	224.77	815.217	406.752	536.385	188.111
novel_miR_412	0	0	0	0	536.769	224.77	271.739	406.752	357.59	188.111
novel_miR_413	0	0	0	0	17713.4	20791.2	23233.7	20541	14303.6	17118.1
novel_miR_414	0	0	0	0	107.354	112.385	0	0	178.795	0
novel_miR_415	0	0	0	0	214.707	674.309	271.739	203.376	178.795	564.334
novel_miR_416	0	0	0	0	107.354	337.154	135.87	203.376	0	0
novel_miR_417	0	0	0	0	36715	35288.8	38858.7	34573.9	32719.5	30474
novel_miR_419	0	0	0	0	322.061	112.385	135.87	0	178.795	0
novel_miR_42	0	0	0	0	214.707	337.154	407.609	813.504	357.59	564.334
novel_miR_420	0	0	0	0	214.707	224.77	135.87	0	0	0
novel_miR_421	0	0	10.7021	0	322.061	561.924	543.478	1830.38	893.975	1128.67
novel_miR_422	0	0	0	0	1180.89	2247.7	1766.3	3254.02	1787.95	1693
novel_miR_423	0	0	0	0	1717.66	1123.85	1086.96	0	178.795	188.111
novel_miR_424	0	0	0	0	107.354	0	135.87	203.376	0	0
novel_miR_425	0	0	0	0	107.354	786.694	135.87	0	0	188.111
novel_miR_426	0	0	0	0	322.061	224.77	271.739	0	178.795	0
novel_miR_428	0	0	0	0	644.122	337.154	543.478	406.752	178.795	0
novel_miR_429	0	0	0	13.4138	429.415	674.309	407.609	610.128	536.385	0
novel_miR_43	0	0	0	0	966.184	449.539	407.609	0	357.59	188.111
novel_miR_430	13.1768	11.2696	0	0	107.354	224.77	271.739	0	178.795	188.111
novel_miR_431	0	0	0	0	107.354	0	0	610.128	357.59	0
novel_miR_432	0	0	0	0	322.061	337.154	135.87	813.504	1072.77	1128.67
novel_miR_433	0	0	0	0	0	561.924	407.609	0	536.385	376.223
novel_miR_434	0	0	10.7021	0	4830.92	7529.78	3532.61	2237.14	1251.56	1316.78
novel_miR_435	0	0	0	0	0	112.385	135.87	0	0	564.334
novel_miR_438	0	0	0	0	0	112.385	135.87	0	0	0
novel_miR_439	0	0	0	0	214.707	0	135.87	813.504	178.795	564.334
novel_miR_44	0	0	0	0	1073.54	561.924	951.087	4067.52	3397.1	3950.34
novel_miR_440	0	0	0	0	0	112.385	271.739	203.376	178.795	752.445
novel_miR_441	0	0	0	0	751.476	899.078	543.478	203.376	357.59	376.223
novel_miR_442	0	0	10.7021	13.4138	107.354	112.385	543.478	406.752	357.59	0
novel_miR_443	0	0	0	0	966.184	674.309	951.087	1423.63	1251.56	2069.22
novel_miR_445	0	0	0	0	429.415	674.309	815.217	0	0	0
novel_miR_45	0	0	0	0	322.061	224.77	0	610.128	536.385	376.223
novel_miR_47	0	0	0	0	858.83	561.924	815.217	5287.78	3575.9	4702.78
novel_miR_48	0	0	0	0	644.122	449.539	271.739	406.752	0	376.223
novel_miR_49	0	0	10.7021	0	644.122	449.539	951.087	3660.77	4112.28	2821.67
novel_miR_5	0	0	0	0	107.354	0	0	203.376	178.795	940.557
novel_miR_50	0	0	0	0	214.707	449.539	543.478	406.752	178.795	376.223
novel_miR_51	0	0	0	0	429.415	224.77	0	813.504	715.18	752.445
novel_miR_52	0	0	0	0	214.707	224.77	135.87	0	178.795	0
novel_miR_53	0	0	0	0	322.061	224.77	407.609	610.128	1430.36	752.445
novel_miR_54	0	0	0	0	751.476	224.77	407.609	203.376	178.795	564.334
novel_miR_55	0	0	0	0	1180.89	1573.39	1222.83	1220.26	1072.77	752.445
novel_miR_56	0	0	0	0	2039.72	1461	1902.17	0	178.795	0
novel_miR_57	0	0	0	0	858.83	224.77	815.217	406.752	536.385	188.111
novel_miR_58	0	0	0	0	429.415	899.078	407.609	7524.91	5900.23	8276.9
novel_miR_59	0	0	0	0	107.354	224.77	0	1220.26	536.385	1316.78
novel_miR_6	0	0	0	0	214.707	224.77	271.739	0	0	0
novel_miR_60	0	0	0	0	536.769	899.078	951.087	203.376	893.975	564.334
novel_miR_61	0	0	0	0	1288.24	1685.77	1630.43	0	178.795	0
novel_miR_62	0	0	0	0	10413.3	9215.55	8423.91	203.376	178.795	0
novel_miR_63	0	0	0	0	107.354	0	407.609	0	536.385	188.111
novel_miR_64	0	0	0	0	107.354	561.924	135.87	1220.26	1430.36	1504.89
novel_miR_65	0	0	0	0	322.061	449.539	271.739	406.752	357.59	0
novel_miR_66	0	0	0	0	214.707	224.77	407.609	203.376	893.975	376.223
novel_miR_67	0	0	0	0	214.707	0	271.739	1423.63	536.385	376.223
novel_miR_69	0	0	0	0	858.83	786.694	543.478	203.376	178.795	376.223
novel_miR_70	0	0	0	0	107.354	224.77	271.739	203.376	536.385	376.223
novel_miR_71	0	0	0	0	0	0	0	0	178.795	0
novel_miR_73	0	0	0	0	0	0	135.87	813.504	357.59	376.223
novel_miR_74	0	0	0	0	214.707	0	135.87	610.128	536.385	0
novel_miR_75	0	0	0	0	322.061	112.385	135.87	0	0	0
novel_miR_76	0	0	0	0	322.061	561.924	543.478	203.376	357.59	752.445
novel_miR_79	0	0	0	0	429.415	674.309	951.087	0	0	0
novel_miR_8	0	0	0	0	214.707	337.154	135.87	0	0	0
novel_miR_80	0	0	0	0	7407.41	7642.17	8288.04	0	0	0
novel_miR_81	0	0	0	0	214.707	224.77	135.87	406.752	357.59	0
novel_miR_82	0	0	0	0	322.061	449.539	271.739	406.752	536.385	0
novel_miR_83	0	0	0	0	322.061	449.539	679.348	0	0	0
novel_miR_84	0	11.2696	0	0	322.061	0	679.348	0	536.385	188.111
novel_miR_85	0	0	0	0	107.354	224.77	271.739	0	0	0
novel_miR_86	0	0	10.7021	0	107.354	561.924	271.739	406.752	357.59	940.557
novel_miR_87	0	0	0	0	107.354	112.385	135.87	0	178.795	0
novel_miR_88	0	0	0	0	322.061	337.154	0	0	0	0
novel_miR_89	0	11.2696	0	0	0	0	271.739	0	178.795	0
novel_miR_90	0	0	0	0	0	112.385	0	203.376	0	0
novel_miR_91	105.414	101.427	107.021	120.724	38325.3	29557.2	31521.7	11389.1	10012.5	10534.2
novel_miR_92	26.3536	45.0785	42.8082	26.8276	0	0	0	0	0	0
novel_miR_93	0	0	0	0	322.061	112.385	0	203.376	0	188.111
novel_miR_94	0	0	0	0	107.354	112.385	0	203.376	0	0
novel_miR_95	0	0	0	0	214.707	337.154	271.739	813.504	178.795	752.445
novel_miR_96	0	0	0	0	107.354	337.154	407.609	203.376	178.795	188.111
novel_miR_97	0	0	0	0	1288.24	1348.62	407.609	0	0	188.111
novel_miR_98	0	0	0	0	751.476	337.154	271.739	0	0	0
novel_miR_99	13.1768	0	0	13.4138	536.769	1348.62	271.739	1627.01	1251.56	376.223

## Sheet: dataset 7
Supplementary dataset 7:The genes targeted by differentially expressed miRNAs enriched in the protein kinase activity pathway.
	USO-1	USO-2	USO-3	SO-1	SO-2	SO-3	Mer108-1	Mer108-2	Mer120-1	Mer120-3	Pfam_annotation	Swissprot_annotation	TrEMBL_annotation	NR	NT
EVM0000048	3.5486	3.46148	4.32181	2.73039	2.66312	2.94249	133.909	147.493	213.036	209.601	Protein kinase domain	Putative ribosomal protein S6 kinase alpha-2 GN=rskn-2 OS=Caenorhabditis elegans PE=3 SV=2	Uncharacterized protein {ECO:0000313|EMBL:CDJ42369.1} OS=Eimeria tenella (Coccidian parasite) PE=4 SV=1	hypothetical protein, conserved [Eimeria tenella]	--
EVM0000834	168.604	185.514	186.875	55.0333	50.9981	54.3496	5.32415	4.92201	4.834	4.02485	Protein kinase domain	This gene encodes a member of the NimA (never in mitosis A) family of serine/threonine protein kinases. Probable serine/threonine-protein kinase nek3 GN=nek3 OS=Dictyostelium discoideum (Slime mold) PE=3 SV=1	Protein kinase (Incomplete catalytic triad), putative {ECO:0000313|EMBL:CDJ42757.1} OS=Eimeria tenella (Coccidian parasite) PE=4 SV=1	protein kinase (incomplete catalytic triad), putative [Eimeria tenella]	Hammondia hammondi protein kinase (incomplete catalytic triad) partial mRNA
EVM0000927	8.50035	9.15662	9.89254	339.808	310.277	335.392	9.33081	9.85415	7.8865	7.46143	Protein kinase domain	Calcium-dependent protein kinase 2 GN=CPK2 OS=Plasmodium falciparum (isolate K1 / Thailand) PE=1 SV=3	Calcium-dependent protein kinase 2 {ECO:0000313|EMBL:CDJ40162.1} OS=Eimeria tenella (Coccidian parasite) PE=4 SV=1	Calcium-dependent protein kinase 2 [Eimeria tenella]	Eimeria tenella clone ZB7-C11 calcium-dependent protein kinase 2 mRNA, complete cds
EVM0001071	3.34067	2.35667	2.71363	26.9541	26.9621	28.7729	105.671	108.073	156.544	157.572	Protein kinase domain	Probable serine/threonine-protein kinase clkA GN=clkA OS=Dictyostelium discoideum (Slime mold) PE=3 SV=1	CMGC kinase, Lammer family, putative {ECO:0000313|EMBL:CDJ41641.1} OS=Eimeria tenella (Coccidian parasite) PE=3 SV=1	CMGC kinase, Lammer family, putative [Eimeria tenella]	Hammondia hammondi cell-cycle-associated protein kinase CLK, putative partial Mrna CLK家族成员已被证明与剪接体复合物的丝氨酸/富含精氨酸（SR）的蛋白质相互作用并磷酸化，这是使SR蛋白能够控制RNA剪接的调节机制的一部分。
EVM0001142	64.7461	99.8723	91.0922	21.2907	20.0444	20.7649	22.6973	23.2247	17.2155	17.7392	Protein tyrosine kinase	Probable serine/threonine-protein kinase DDB_G0267514 GN=DDB_G0267514 OS=Dictyostelium discoideum (Slime mold) PE=3 SV=1	Uncharacterized protein {ECO:0000313|EMBL:CDJ65274.1} (Fragment) OS=Eimeria necatrix PE=4 SV=1	hypothetical protein ENH_00003040, partial [Eimeria necatrix]	Hammondia hammondi Tyrosine kinase-like (TKL) protein partial mRNA
EVM0001447	304.339	287.664	355.568	19.878	21.935	20.1833	0.402866	0.290807	2.99195	3.08421	--	--	Protein kinase (Incomplete catalytic triad), putative {ECO:0000313|EMBL:CDJ37831.1} OS=Eimeria tenella (Coccidian parasite) PE=4 SV=1	protein kinase (incomplete catalytic triad), putative [Eimeria tenella]	Haliotis discus hannai clone CHh533 microsatellite sequence
EVM0001492	7.17084	6.38831	6.73636	1.83978	1.95091	1.81472	0.649649	0.54018	1.04242	1.27266	Protein kinase domain	Probable serine/threonine-protein kinase nek3 GN=nek3 OS=Dictyostelium discoideum (Slime mold) PE=3 SV=1	NEK kinase {ECO:0000313|EMBL:KFH04615.1} OS=Toxoplasma gondii VAND PE=4 SV=1	NEK kinase [Toxoplasma gondii VAND]	Hammondia hammondi NEK kinase partial mRNA
EVM0001598	52.8688	58.7567	54.5484	5.86786	5.06956	5.44817	6.66038	6.42547	4.16246	4.93524	Protein kinase domain	Cell division control protein 2 homolog 3 GN=CRK3 OS=Trypanosoma brucei brucei PE=3 SV=1	CMGC kinase, putative {ECO:0000313|EMBL:CDJ62276.1} OS=Eimeria necatrix PE=4 SV=1	CMGC kinase, putative [Eimeria necatrix]	Drosophila pseudoobscura pseudoobscura GA20408 (Dpse\GA20408), transcript variant E, mRNA
EVM0001893	210.036	210.439	213.058	28.6549	27.7987	28.8111	16.4907	15.9699	27.1066	27.1808	Protein kinase domain	Cyclic GMP-binding protein C GN=gbpC OS=Dictyostelium discoideum (Slime mold) PE=1 SV=1	Tyrosine kinase-like (TKL) protein, putative {ECO:0000313|EMBL:CDJ43185.1} OS=Eimeria tenella (Coccidian parasite) PE=4 SV=1	Tyrosine kinase-like (TKL) protein, putative [Eimeria tenella]	Spirometra erinaceieuropaei genome assembly S_erinaceieuropaei ,scaffold SPER_contig0013401
EVM0002105	133.872	171.366	169.812	48.576	50.0171	50.1114	33.5056	31.5683	33.6724	37.1379	Mitochondrial branched-chain alpha-ketoacid dehydrogenase kinase	[Pyruvate dehydrogenase (acetyl-transferring)] kinase, mitochondrial (Precursor) OS=Ascaris suum (Pig roundworm) PE=2 SV=1	[3-methyl-2-oxobutanoate dehydrogenase [lipoamide]] kinase, related {ECO:0000313|EMBL:CDJ43523.1} OS=Eimeria tenella (Coccidian parasite) PE=4 SV=1	[3-methyl-2-oxobutanoate dehydrogenase [lipoamide]] kinase, related [Eimeria tenella]	Toxoplasma gondii ME49 hypothetical protein, conserved, mRNA
EVM0002186	109.408	135.935	134.677	9.36006	9.43036	9.70773	11.8785	13.3333	3.93969	3.98642	--	--	NEK kinase, putative {ECO:0000313|EMBL:CDJ40309.1} (Fragment) OS=Eimeria tenella (Coccidian parasite) PE=4 SV=1	NEK kinase, putative, partial [Eimeria tenella]	Eimeria tenella clone Etm103C05 hypothetical protein mRNA, complete cds
EVM0002202	88.7135	84.4845	92.2299	2.79321	2.81162	2.76665	0.676063	0.532765	0.740633	0.687794	Protein kinase domain	5&apos;-AMP-activated protein kinase catalytic subunit alpha-2 GN=aak-2 OS=Caenorhabditis elegans PE=1 SV=2	CAM kinase, SNF1 family, putative {ECO:0000313|EMBL:CDJ43407.1} OS=Eimeria tenella (Coccidian parasite) PE=4 SV=1	CAM kinase, SNF1 family, putative [Eimeria tenella]	Neospora caninum Liverpool putative CAM kinase, SNF1 family (NCLIV_042920) mRNA, complete cds
EVM0002256	13.7586	15.7844	18.7559	0.963562	0.958193	1.05321	0	0.039817	0.681382	0.648073	Protein kinase domain	--	FIK kinase (Incomplete catalytic triad), putative {ECO:0000313|EMBL:CDJ37545.1} OS=Eimeria tenella (Coccidian parasite) PE=4 SV=1	FIK kinase (incomplete catalytic triad), putative [Eimeria tenella]	Drosophila mojavensis GI10221 (Dmoj\GI10221), mRNA
EVM0002365	1.10577	0.826373	1.09848	6.3141	6.40018	6.46007	0.693268	0.637686	1.09773	0.988677	Elongation factor Tu GTP binding domain	Eukaryotic translation initiation factor 5B GN=eif5b OS=Dictyostelium discoideum (Slime mold) PE=3 SV=1	Elongation factor Tu GTP binding domain-containing protein, putative {ECO:0000313|EMBL:CDJ37898.1} OS=Eimeria tenella (Coccidian parasite) PE=4 SV=1	elongation factor Tu GTP binding domain-containing protein, putative [Eimeria tenella]	Spirometra erinaceieuropaei genome assembly S_erinaceieuropaei ,scaffold SPER_scaffold0148926
EVM0002541	0.32213	0.534882	0.323717	1.31065	0.858147	0.821609	120.833	130.245	68.8469	73.6067	Protein kinase domain	Calcium/calmodulin-dependent protein kinase type 1 {ECO:0000303|PubMed:10428833} GN=cmk-1 OS=Caenorhabditis elegans PE=1 SV=1	CAM kinase, CDPK family, putative {ECO:0000313|EMBL:CDJ39944.1} OS=Eimeria tenella (Coccidian parasite) PE=4 SV=1	CAM kinase, CDPK family, putative [Eimeria tenella]	Neospora caninum Liverpool putative CAM kinase, CDPK family (NCLIV_044670) mRNA, complete cds
EVM0002695	64.3263	65.5722	77.6308	16.0054	14.6119	15.8594	6.55129	6.00324	3.6161	3.55701	--	Protein PF14_0175 GN=PF14_0175 OS=Plasmodium falciparum (isolate 3D7) PE=3 SV=1	CAM kinase, putative {ECO:0000313|EMBL:CDJ40891.1} OS=Eimeria tenella (Coccidian parasite) PE=4 SV=1	CAM kinase, putative [Eimeria tenella]	Drosophila virilis GJ15213 (Dvir\GJ15213), mRNA
EVM0003007	43.8521	50.0438	56.9345	10.4985	8.87745	9.9336	6.51649	5.96294	3.74419	4.10344	Protein kinase domain	Eukaryotic translation initiation factor 2-alpha kinase (Precursor) GN=PEK OS=Drosophila melanogaster (Fruit fly) PE=1 SV=2	Protein kinase (Incomplete catalytic triad), putative {ECO:0000313|EMBL:CDJ40547.1} OS=Eimeria tenella (Coccidian parasite) PE=4 SV=1	protein kinase (incomplete catalytic triad), putative [Eimeria tenella]	Trypanosoma cruzi strain CL Brener mucin-associated surface protein (MASP) partial mRNA
EVM0004258	203.569	225.275	260.186	13.3393	12.5985	12.485	0.00645	0	0.347584	0.234259	Protein kinase domain	Probable serine/threonine-protein kinase nek3 GN=nek3 OS=Dictyostelium discoideum (Slime mold) PE=3 SV=1	NEK kinase, putative {ECO:0000313|EMBL:CDJ37256.1} OS=Eimeria tenella (Coccidian parasite) PE=4 SV=1	NEK kinase, putative [Eimeria tenella]	Hammondia hammondi NEK kinase partial mRNA
EVM0004986	92.0251	113.344	119.595	5.30628	5.08004	5.47595	0.193573	0.177061	0.323071	0.341563	Protein kinase domain	Probable serine/threonine-protein kinase drkC (Precursor) GN=drkC OS=Dictyostelium discoideum (Slime mold) PE=3 SV=1	Uncharacterized protein {ECO:0000313|EMBL:CDJ43342.1} OS=Eimeria tenella (Coccidian parasite) PE=4 SV=1	hypothetical protein, conserved [Eimeria tenella]	Drosophila mojavensis GI14833 (Dmoj\GI14833), mRNA
EVM0004991	123.703	125.711	137.094	4.82198	5.08979	4.76882	0	0.157151	0.170372	0.14892	--	--	CMGC kinase, CDK family, putative {ECO:0000313|EMBL:CDI78910.1} OS=Eimeria acervulina (Coccidian parasite) PE=4 SV=1	CMGC kinase, CDK family, putative [Eimeria acervulina]	Anopheles gambiae str. PEST AGAP002523-PA (AgaP_AGAP002523) mRNA, complete cds
EVM0005185	97.512	116.948	135.391	6.74795	6.51628	6.52268	1.35916	1.94759	2.13003	2.00111	Protein kinase domain	Probable serine/threonine-protein kinase zyg-1 GN=zyg-1 OS=Caenorhabditis briggsae PE=3 SV=1	Protein kinase, putative {ECO:0000313|EMBL:CDJ37456.1} OS=Eimeria tenella (Coccidian parasite) PE=4 SV=1	protein kinase, putative [Eimeria tenella]	Plasmodium cynomolgi csp gene for circumsporozoite protein, complete cds, strain: 746
EVM0005462	1.08346	1.30008	1.06322	1.7861	2.41927	1.68972	162.248	169.772	140.87	141.6	Kinase-like	--	Uncharacterized protein {ECO:0000313|EMBL:CDJ41008.1} OS=Eimeria tenella (Coccidian parasite) PE=4 SV=1	hypothetical protein, conserved [Eimeria tenella]	--
EVM0005951	191.498	224.153	281.468	68.0168	69.0376	69.7524	32.1154	30.7201	77.1329	76.0259	Protein kinase domain	Serine/threonine-protein kinase DDB_G0283821 GN=DDB_G0283821 OS=Dictyostelium discoideum (Slime mold) PE=3 SV=1	Uncharacterized protein {ECO:0000313|EMBL:CDJ37634.1} OS=Eimeria tenella (Coccidian parasite) PE=3 SV=1	hypothetical protein, conserved [Eimeria tenella]	--
EVM0006349	683.902	685.752	669.766	61.7548	63.8537	61.7764	0.747498	0.678938	0.672765	0.791723	Protein kinase domain	Probable myosin light chain kinase DDB_G0282429 GN=DDB_G0282429 OS=Dictyostelium discoideum (Slime mold) PE=3 SV=1	CMGC kinase, MAPK family, MEK kinase-related (Incomplete catalytic triad), putative {ECO:0000313|EMBL:CDJ42717.1} OS=Eimeria tenella (Coccidian parasite) PE=4 SV=1	CMGC kinase, MAPK family, MEK kinase-related (incomplete catalytic triad), putative [Eimeria tenella]	Haliotis discus hannai clone CHh533 microsatellite sequence
EVM0006462	113.84	107.516	109.454	31.9722	29.4314	30.4515	10.3338	9.91829	7.478	7.75282	Protein kinase domain	Calcium-dependent protein kinase 3 GN=CPK3 OS=Plasmodium falciparum (isolate 3D7) PE=1 SV=1	CAM kinase, CDPK family, putative {ECO:0000313|EMBL:CDJ39081.1} OS=Eimeria tenella (Coccidian parasite) PE=4 SV=1	CAM kinase, CDPK family, putative [Eimeria tenella]	Haliotis discus hannai clone CHh533 microsatellite sequence
EVM0006514	0.020063	0.388412	0	75.9167	73.6433	85.513	0.600342	1.19026	1.29615	0.906265	--	--	Uncharacterized protein {ECO:0000313|EMBL:CDJ37074.1} OS=Eimeria tenella (Coccidian parasite) PE=4 SV=1	hypothetical protein, conserved [Eimeria tenella]	Toxocara canis genome assembly T_canis_Equador ,scaffold TCNE_contig0002591
EVM0006779	23.0513	21.6444	18.8651	99.1506	95.907	98.267	5.86403	6.04349	7.02026	5.73876	--	--	Uncharacterized protein {ECO:0000313|EMBL:CDJ62461.1} OS=Eimeria necatrix PE=4 SV=1	hypothetical protein ENH_00018270 [Eimeria necatrix]	Eimeria tenella hypothetical protein (e1108h05.tmp11) mRNA, complete cds
EVM0006909	11.117	10.6399	10.4576	38.3155	37.9168	43.6492	372.223	386.539	515.052	528.999	Protein kinase domain	Serine/threonine-protein kinase pakF {ECO:0000250|UniProtKB:Q869N2} OS=Dictyostelium discoideum (Slime mold) PE=3 SV=1	Rhoptry kinase family protein ROP35, putative {ECO:0000313|EMBL:CDJ37978.1} OS=Eimeria tenella (Coccidian parasite) PE=4 SV=1	Rhoptry kinase family protein ROP35, putative [Eimeria tenella]	Hammondia hammondi rhoptry kinase family protein ROP33 partial mRNA
EVM0007698	219.388	237.778	227.687	629.295	561.648	611.65	146.223	150.344	156.432	143.779	Protein kinase domain	Serine/threonine-protein kinase SRPK {ECO:0000303|PubMed:19657567} OS=Physarum polycephalum (Slime mold) PE=1 SV=1	CMCG kinase (Incomplete catalytic triad), putative {ECO:0000313|EMBL:CDJ40630.1} OS=Eimeria tenella (Coccidian parasite) PE=4 SV=1	CMCG kinase (incomplete catalytic triad), putative [Eimeria tenella]	Hammondia hammondi cell-cycle-associated protein kinase SRPK, putative partial mRNA
EVM0008149	338.459	500.726	475.249	71.5713	75.1452	76.5022	2.42497	2.5193	1.49137	1.78391	Protein kinase domain	Circumsporozoite protein (Precursor) OS=Plasmodium yoelii yoelii PE=1 SV=1CSP）是孢子体发育所需的多功能蛋白	Uncharacterized protein {ECO:0000313|EMBL:CBZ54553.1} OS=Neospora caninum (strain Liverpool) PE=4 SV=1	putative protein kinase [Neospora caninum Liverpool]	Hammondia hammondi hypothetical protein partial mRNA
EVM0008243	67.271	52.8902	50.5108	33.6359	32.116	31.6978	2.95879	2.34985	11.7498	11.8407	--	--	TBC domain-containing kinase (Incomplete catalytic triad), putative {ECO:0000313|EMBL:CDJ37381.1} OS=Eimeria tenella (Coccidian parasite) PE=4 SV=1	TBC domain-containing kinase (incomplete catalytic triad), putative [Eimeria tenella]	--

## Sheet: dataset 8
Supplementary dataset 8:Table of differential mRNA statistics for differential miRNA targets in endogenous and exogenous stages.
#ID	ETH-108-1_FPKM	ETH-108-2_FPKM	ETH-120-1_FPKM	ETH-120-3_FPKM	ETH-SO1_FPKM	ETH-SO2_FPKM	ETH-SO3_FPKM	ETH-USO-1_FPKM	ETH-USO-2_FPKM	ETH-USO-3_FPKM	FDR	log2FC	regulated	COG_class	COG_class_annotation	GO_annotation	KEGG_annotation	KOG_class	KOG_class_annotation	Pfam_annotation	Swissprot_annotation	TrEMBL_annotation	nr_annotation	nt_annotation
EVM0000246	102.616	90.8316	79.4302	78.4509	0	0	0	0	0	0	2.37e-14	-12.3848	down	--	--	--	--	--	--	--	--	--	--	Eimeria tenella clone Etm102B10 hypothetical protein mRNA, complete cds
EVM0003087	21.6531	22.1571	32.9782	25.9269	0	0	0	0	0	0	1.04e-13	-12.167	down	[L]	Replication, recombination and repair	Molecular Function: nucleic acid binding (GO:0003676);; Molecular Function: ATP binding (GO:0005524);; Molecular Function: ATP-dependent helicase activity (GO:0008026);;	--	[A]	RNA processing and modification	--	Probable pre-mRNA-splicing factor ATP-dependent RNA helicase mog-5 GN=mog-5 OS=Caenorhabditis elegans PE=1 SV=1	Uncharacterized protein {ECO:0000313|EMBL:CDJ37893.1} OS=Eimeria tenella (Coccidian parasite) PE=4 SV=1	hypothetical protein, conserved [Eimeria tenella]	--
EVM0005602	35.4907	35.568	64.2778	65.3469	0.027164	0.028961	0.044214	0	0	0	2.11e-31	-10.1125	down	--	--	--	--	--	--	--	--	Uncharacterized protein {ECO:0000313|EMBL:CDJ44270.1} (Fragment) OS=Eimeria tenella (Coccidian parasite) PE=4 SV=1	hypothetical protein ETH_00040390, partial [Eimeria tenella]	Fonticula alba hypothetical protein partial mRNA
EVM0003832	56.3022	55.887	140.555	138.965	0	0.089451	0.262729	0	0	0	1.63e-27	-9.68878	down	--	--	--	--	--	--	--	--	--	--	Drosophila mojavensis GI14833 (Dmoj\GI14833), mRNA
EVM0000312	249.991	256.254	130.958	130.914	0.297179	0.27878	0.18158	0	0	0	3.68e-21	-9.54944	down	--	--	--	--	--	--	--	--	--	--	Eimeria tenella hypothetical protein (eimer2006e04.tmp1) mRNA, complete cds
EVM0005587	21.1881	23.3745	13.3195	16.5014	0	0	0.002684	0	0	0	1.29e-15	-9.52876	down	--	--	--	--	--	--	--	--	Uncharacterized protein {ECO:0000313|EMBL:CDJ38173.1} OS=Eimeria tenella (Coccidian parasite) PE=4 SV=1	hypothetical protein, conserved [Eimeria tenella]	--
EVM0007452	234.668	234.08	187.12	192.556	0.294624	0.365969	0.258703	0.084587	0	0	4.82e-27	-9.42333	down	--	--	--	--	--	--	--	--	--	--	Eimeria tenella hypothetical protein (eimer2006e04.tmp1) mRNA, complete cds
EVM0002882	225.705	217.378	169.908	151.82	0.158349	0.322906	0.29514	0	0.217383	0	3.03e-27	-9.27073	down	--	--	--	--	--	--	--	--	RNA recognition motif-containing protein, putative {ECO:0000313|EMBL:CDJ41375.1} OS=Eimeria tenella (Coccidian parasite) PE=4 SV=1	RNA recognition motif-containing protein, putative [Eimeria tenella]	Eimeria tenella chromosome 1, ordered contigs
EVM0006610	72.6637	76.9331	104.18	106.934	0.279788	0.108041	0.084929	0.155413	0	0	1.97e-33	-8.9341	down	--	--	--	K14833|4.07866e-35|tgo:TGME49_060320|hypothetical protein; K14833 nucleolar complex protein 2 (A)	--	--	Noc2p family	--	Uncharacterized protein {ECO:0000313|EMBL:CDJ37273.1} OS=Eimeria tenella (Coccidian parasite) PE=4 SV=1	hypothetical protein, conserved [Eimeria tenella]	Drosophila mojavensis GI21503 (Dmoj\GI21503), mRNA
EVM0000622	176.202	290.66	59.4472	87.154	0.145218	0.137071	0.186424	0.233643	0.135909	0.381889	7.4e-55	-8.72956	down	--	--	--	--	--	--	--	--	Major facilitator superfamily domain-containing protein, putative {ECO:0000313|EMBL:CDJ65786.1} (Fragment) OS=Eimeria necatrix PE=4 SV=1	major facilitator superfamily domain-containing protein, putative, partial [Eimeria necatrix]	Eimeria tenella chromosome 1, ordered contigs
EVM0000968	57.6657	50.4929	18.3323	16.2872	0.173664	0.070642	0	0	0	0	1.2e-11	-8.63913	down	--	--	--	--	--	--	GCC2 and GCC3	--	Kringle domain-containing protein, putative {ECO:0000313|EMBL:CDJ61213.1} OS=Eimeria maxima (Coccidian parasite) PE=4 SV=1	kringle domain-containing protein, putative [Eimeria maxima]	Eimeria tenella chromosome 1, ordered contigs
EVM0005751	88.9854	93.2742	85.4059	91.2638	0.0608	0.167322	0.18756	0.037414	0.216596	0.150792	2.84e-116	-8.62577	down	--	--	--	K14801|2.71719e-18|tgo:TGME49_094420|programmed cell death protein, putative; K14801 pre-rRNA-processing protein TSR4 (A)	[R]	General function prediction only	Programmed cell death protein 2, C-terminal putative domain	--	Programmed cell death protein, putative {ECO:0000313|EMBL:CDJ58166.1} OS=Eimeria maxima (Coccidian parasite) PE=4 SV=1	programmed cell death protein, putative [Eimeria maxima]	Anopheles gambiae clone b1bc microsatellite sequence
EVM0007389	48.8271	44.7051	51.8127	51.559	0	0.121414	0.070796	0.131212	0	0.131685	2.01e-44	-8.54337	down	--	--	--	K10684|4.71944e-19|tgo:TGME49_011390|hypothetical protein; K10684 ubiquitin-like 1-activating enzyme E1 A [EC:6.3.2.19] (A)	--	--	--	--	Uncharacterized protein {ECO:0000313|EMBL:CDI78205.1} (Fragment) OS=Eimeria acervulina (Coccidian parasite) PE=4 SV=1	hypothetical protein, conserved, partial [Eimeria acervulina]	--
EVM0007137	15.1535	16.0749	19.517	19.9052	0	0.141314	0	0	0	0	2.06e-23	-8.47629	down	[D]	Cell cycle control, cell division, chromosome partitioning	Biological Process: metabolic process (GO:0008152);; Molecular Function: transaminase activity (GO:0008483);; Molecular Function: pyridoxal phosphate binding (GO:0030170);; Molecular Function: cysteine desulfurase activity (GO:0031071);; Molecular Function: metal ion binding (GO:0046872);;	--	[R]	General function prediction only	--	--	Aminotransferase class V domain-containing protein, conserved, putative {ECO:0000313|EMBL:CDJ39819.1} OS=Eimeria tenella (Coccidian parasite) PE=4 SV=1	aminotransferase class V domain-containing protein, conserved, putative [Eimeria tenella]	--
EVM0003054	15.9755	17.9198	7.01301	9.81803	0	0.047238	0.048367	0	0	0	1.86e-16	-8.42809	down	--	--	--	--	--	--	--	--	Uncharacterized protein {ECO:0000313|EMBL:CDJ44402.1} (Fragment) OS=Eimeria tenella (Coccidian parasite) PE=4 SV=1	hypothetical protein, conserved, partial [Eimeria tenella]	Spirometra erinaceieuropaei genome assembly S_erinaceieuropaei ,scaffold SPER_scaffold0072817
EVM0004522	131.734	118.721	156.741	133.311	0.416753	0.662214	0.321497	0	0	0.121568	9.19e-22	-8.19727	down	--	--	--	--	--	--	--	--	Uncharacterized protein {ECO:0000313|EMBL:CDJ40721.1} OS=Eimeria tenella (Coccidian parasite) PE=4 SV=1	hypothetical protein, conserved [Eimeria tenella]	--
EVM0004376	264.607	257.309	135.992	125.567	0.670146	0.642206	0.631878	0	0	0	1.5e-10	-8.15047	down	--	--	--	--	[T]	Signal transduction mechanisms	--	--	Uncharacterized protein {ECO:0000313|EMBL:CDJ69124.1} (Fragment) OS=Eimeria necatrix PE=4 SV=1	hypothetical protein, conserved, partial [Eimeria necatrix]	--
EVM0003175	50.9322	49.3759	40.4302	45.2584	0	0.067256	0.393484	0	0	0	1.66e-16	-8.09886	down	#N/A	#N/A	#N/A	#N/A	#N/A	#N/A	#N/A	#N/A	#N/A	#N/A	#N/A
EVM0007822	72.733	64.5532	34.6091	32.8699	0.141526	0.160935	0.149308	0.043673	0.16525	0	7.43e-34	-8.0747	down	--	--	--	--	--	--	GCC2 and GCC3	--	Kringle domain-containing protein, putative {ECO:0000313|EMBL:CDJ42778.1} OS=Eimeria tenella (Coccidian parasite) PE=4 SV=1	kringle domain-containing protein, putative [Eimeria tenella]	Neospora caninum Liverpool hypothetical protein (NCLIV_026200) mRNA, complete cds
EVM0007347	110.958	116.144	33.6312	34.7944	0.185714	0	0.116538	0.037068	0.170418	0.215289	8.61e-30	-8.03864	down	--	--	--	--	--	--	--	--	--	--	Eimeria tenella chromosome 1, ordered contigs
EVM0004700	295.148	358.824	109.003	113.082	0.749527	0.566826	0.609271	0.312125	0.323795	0.595658	1.29e-63	-7.98601	down	--	--	--	K15283|3.28372e-112|tgo:TGME49_061070|hypothetical protein; K15283 solute carrier family 35, member E1 (A)	[GE]	--	Triose-phosphate Transporter family	Solute carrier family 35 member E1 homolog GN=CG14621 OS=Drosophila melanogaster (Fruit fly) PE=2 SV=1	Putative uncharacterized protein {ECO:0000313|EMBL:CBZ52832.1} OS=Neospora caninum (strain Liverpool) PE=4 SV=1	hypothetical protein NCLIV_026210 [Neospora caninum Liverpool]	Neospora caninum Liverpool hypothetical protein (NCLIV_026210) mRNA, complete cds
EVM0007378	203.411	213.687	204.357	210.651	0.942523	0.946818	0.904199	0.078394	0.281428	0.124874	2.96e-34	-7.86121	down	[J]	Translation, ribosomal structure and biogenesis	--	K14843|3.19591e-56|cho:Chro.60121|BRCA1 domain protein; K14843 pescadillo (A)	[A]	RNA processing and modification	Pescadillo N-terminus	Pescadillo homolog {ECO:0000255|HAMAP-Rule:MF_03028} GN=19511 OS=Monosiga brevicollis (Choanoflagellate) PE=3 SV=1	Pescadillo family protein, putative {ECO:0000313|EMBL:CDJ45316.1} OS=Eimeria tenella (Coccidian parasite) PE=4 SV=1	pescadillo family protein, putative [Eimeria tenella]	Neospora caninum Liverpool putative pescadillo family protein (NCLIV_016420) mRNA, complete cds
EVM0007639	5.45988	5.67167	10.1675	7.76599	0	0.00247	0	0	0	0	3.44e-10	-7.83006	down	[J]	Translation, ribosomal structure and biogenesis	Biological Process: translation (GO:0006412);; Molecular Function: organic cyclic compound binding (GO:0097159);; Molecular Function: heterocyclic compound binding (GO:1901363);;	--	--	--	Elongation factor Tu GTP binding domain	--	Uncharacterized protein {ECO:0000313|EMBL:CDJ42071.1} OS=Eimeria tenella (Coccidian parasite) PE=4 SV=1	hypothetical protein ETH_00011260 [Eimeria tenella]	--
EVM0005468	170.489	163.911	94.6518	81.1775	0.677833	0.545916	0.531106	0	0	0	5.6e-11	-7.76304	down	#N/A	#N/A	#N/A	#N/A	#N/A	#N/A	#N/A	#N/A	#N/A	#N/A	#N/A
EVM0004752	45.4564	43.7322	49.6169	43.4517	0.113425	0.265917	0.208088	0.036999	0.018857	0	7.54e-56	-7.74586	down	--	--	Molecular Function: catalytic activity (GO:0003824);;	K14808|1.71222e-12|tgo:TGME49_008540|ATP-dependent RNA helicase, putative (EC:5.99.1.3); K14808 ATP-dependent RNA helicase DDX54/DBP10 [EC:3.6.4.13] (A)	--	--	--	--	ATP-dependent RNA helicase, putative {ECO:0000313|EMBL:CDJ38182.1} (Fragment) OS=Eimeria tenella (Coccidian parasite) PE=4 SV=1	ATP-dependent RNA helicase, putative, partial [Eimeria tenella]	Fonticula alba hypothetical protein partial mRNA
EVM0005071	1117.65	1258.89	855.968	864.28	2.05966	2.4243	3.17184	3.65392	4.07177	3.22259	1.38e-160	-7.70686	down	[O]	Posttranslational modification, protein turnover, chaperones	Biological Process: protein peptidyl-prolyl isomerization (GO:0000413);; Molecular Function: peptidyl-prolyl cis-trans isomerase activity (GO:0003755);; Biological Process: protein folding (GO:0006457);;	K01802|3.14721e-89|tva:TVAG_137880|cytosolic cyclophilin; K01802 peptidylprolyl isomerase [EC:5.2.1.8] (A)	[O]	Posttranslational modification, protein turnover, chaperones	Cyclophilin type peptidyl-prolyl cis-trans isomerase/CLD	Peptidyl-prolyl cis-trans isomerase 7 GN=cyn-7 OS=Caenorhabditis elegans PE=1 SV=2	20 kDa cyclophilin, putative {ECO:0000313|EMBL:CDJ42041.1} OS=Eimeria tenella (Coccidian parasite) PE=4 SV=1	20 kDa cyclophilin precursor, putative [Eimeria tenella]	Steinernema carpocapsae cyclophilin mRNA, partial cds
EVM0006971	92.4299	111.303	170.998	179.738	0.515314	0.856216	0.611185	0.269134	0.073517	0.07022	2.52e-41	-7.69059	down	--	--	--	--	--	--	--	--	Uncharacterized protein {ECO:0000313|EMBL:CDJ66717.1} OS=Eimeria necatrix PE=4 SV=1	hypothetical protein ENH_00026020 [Eimeria necatrix]	Plasmodium inui San Antonio 1 chaperonin GroL partial mRNA
EVM0003468	89.7835	83.4988	56.9578	60.9372	0.322902	0.468645	0.320147	0	0	0.036549	4.11e-14	-7.68618	down	[C]	Energy production and conversion	Molecular Function: oxidoreductase activity (GO:0016491);; Cellular Component: intracellular membrane-bounded organelle (GO:0043231);; Cellular Component: cytoplasmic part (GO:0044444);;	K00382|1.11661e-78|tgo:TGME49_105980|dihydrolipoyl dehydrogenase protein, putative (EC:1.8.1.4); K00382 dihydrolipoamide dehydrogenase [EC:1.8.1.4] (A)	[C]	Energy production and conversion	Pyridine nucleotide-disulphide oxidoreductase	Dihydrolipoyl dehydrogenase OS=Manduca sexta (Tobacco hawkmoth) PE=2 SV=1	Dihydrolipoyl dehydrogenase protein, putative {ECO:0000313|EMBL:CDJ41135.1} (Fragment) OS=Eimeria tenella (Coccidian parasite) PE=3 SV=1	dihydrolipoyl dehydrogenase protein, putative, partial [Eimeria tenella]	Taenia asiatica genome assembly T_asiatica_South_Korea ,scaffold TASK_contig0002010
EVM0003651	101.118	107.936	88.5917	95.2204	0.095264	0.254037	0.179869	0.260234	0.81462	0.110762	8.72e-42	-7.65632	down	#N/A	#N/A	#N/A	#N/A	#N/A	#N/A	#N/A	#N/A	#N/A	#N/A	#N/A
EVM0001038	143.508	154.899	165.899	163.68	0.748052	1.02426	0.8601	0.172339	0	0	9.96e-17	-7.5391	down	[O]	Posttranslational modification, protein turnover, chaperones	Biological Process: peptidyl-lysine modification to peptidyl-hypusine (GO:0008612);; Biological Process: deoxyhypusine biosynthetic process from spermidine (GO:0050983);;	K00809|1.95607e-55|tgo:TGME49_035620|deoxyhypusine synthase, putative (EC:2.5.1.46); K00809 deoxyhypusine synthase [EC:2.5.1.46] (A)	[O]	Posttranslational modification, protein turnover, chaperones	Deoxyhypusine synthase	Probable deoxyhypusine synthase GN=CG8005 OS=Drosophila melanogaster (Fruit fly) PE=2 SV=2	Deoxyhypusine synthase, putative {ECO:0000313|EMBL:CDJ67013.1} (Fragment) OS=Eimeria necatrix PE=4 SV=1	deoxyhypusine synthase, putative, partial [Eimeria necatrix]	Ixodes scapularis deoxyhypusine synthase, putative, mRNA
EVM0007759	88.4389	85.5718	166.913	164.624	0.632659	0.760984	0.821964	0.12223	0.039363	0.135215	2.12e-23	-7.51239	down	--	--	--	--	--	--	--	--	Uncharacterized protein {ECO:0000313|EMBL:CDJ38330.1} OS=Eimeria tenella (Coccidian parasite) PE=4 SV=1	hypothetical protein, conserved [Eimeria tenella]	Eimeria tenella chromosome 1, ordered contigs
EVM0006461	454.873	467.116	370.267	386.49	0	1.28976	0.802508	3.21263	1.30025	1.25482	1.63e-30	-7.5062	down	[F]	Nucleotide transport and metabolism	Molecular Function: magnesium ion binding (GO:0000287);; Molecular Function: nucleoside diphosphate kinase activity (GO:0004550);; Molecular Function: ATP binding (GO:0005524);; Molecular Function: GTP binding (GO:0005525);; Cellular Component: microtubule (GO:0005874);; Cellular Component: microtubule associated complex (GO:0005875);; Biological Process: nucleoside diphosphate phosphorylation (G…	K00940|3.89738e-10|tgo:TGME49_095350|nucleoside diphosphate kinase, putative (EC:2.7.4.6); K00940 nucleoside-diphosphate kinase [EC:2.7.4.6] (A)	[F]	Nucleotide transport and metabolism	Nucleoside diphosphate kinase	Nucleoside diphosphate kinase GN=awd OS=Drosophila melanogaster (Fruit fly) PE=1 SV=3	Nucleoside diphosphate kinase {ECO:0000256|RuleBase:RU004013} OS=Eimeria tenella (Coccidian parasite) PE=3 SV=1	nucleoside diphosphate kinase, putative [Eimeria tenella]	Opisthorchis viverrini hypothetical protein partial mRNA
EVM0008391	24.8528	28.3414	12.514	11.8324	0.129359	0	0.190396	0	0	0	7.58e-19	-7.41697	down	--	--	--	--	--	--	--	--	Uncharacterized protein {ECO:0000313|EMBL:CDJ40066.1} OS=Eimeria tenella (Coccidian parasite) PE=4 SV=1	hypothetical protein, conserved [Eimeria tenella]	--
EVM0001593	2457.68	2610.03	2892.13	2769.92	15.9325	17.5921	15.5339	5.51843	3.37532	5.14598	2.66e-50	-7.34596	down	[J]	Translation, ribosomal structure and biogenesis	Molecular Function: structural constituent of ribosome (GO:0003735);; Cellular Component: ribosome (GO:0005840);; Biological Process: translation (GO:0006412);;	K02875|5.57717e-63|tgo:TGME49_067060|60S ribosomal protein L14, putative; K02875 large subunit ribosomal protein L14e (A)	[J]	Translation, ribosomal structure and biogenesis	Ribosomal protein L14	60S ribosomal protein L14 GN=RPL14 OS=Lumbricus rubellus (Humus earthworm) PE=3 SV=1	60S ribosomal protein L14, putative {ECO:0000313|EMBL:CDJ39348.1} OS=Eimeria tenella (Coccidian parasite) PE=2 SV=1	hypothetical protein [Eimeria tenella]	Eimeria tenella clone Etm093A09 hypothetical protein mRNA, complete cds
EVM0000669	5.67002	5.00937	1.9624	2.21012	0.032305	0.028575	0	0	0	0.01878	2.03e-20	-7.30661	down	--	--	--	--	--	--	--	--	Uncharacterized protein {ECO:0000313|EMBL:CDJ63706.1} OS=Eimeria necatrix PE=4 SV=1	hypothetical protein, conserved [Eimeria necatrix]	Drosophila virilis GJ21428 (Dvir\GJ21428), mRNA
EVM0001093	243.355	246.599	243.086	247.079	0.691897	0.617573	0.682407	1.38583	1.48707	0.969247	1.03e-96	-7.30051	down	[F]	Nucleotide transport and metabolism	--	K01937|2.23948e-84|acan:ACA1_069310|CTP synthase; K01937 CTP synthase [EC:6.3.4.2] (A)	[F]	Nucleotide transport and metabolism	CTP synthase N-terminus	CTP synthase GN=ctps OS=Dictyostelium discoideum (Slime mold) PE=3 SV=1	CTP synthase {ECO:0000256|RuleBase:RU810713} OS=Neospora caninum (strain Liverpool) PE=3 SV=1	gk17769, related [Neospora caninum Liverpool]	Salpingoeca sp. ATCC 50818 CTP synthase 1 (PTSG_04778) mRNA, complete cds
EVM0001363	20.1326	18.4465	31.4238	31.9373	0.020444	0.018204	0	0.402186	0.061043	0	5.13e-21	-7.25377	down	--	--	--	--	--	--	--	--	--	--	Eimeria tenella clone Etm087C02 hypothetical protein mRNA, complete cds
EVM0008193	243.466	236.365	242.863	218.588	0.429323	0.422881	0.569403	1.20909	1.9863	1.06292	1.37e-46	-7.22537	down	--	--	Molecular Function: RNA binding (GO:0003723);; Molecular Function: RNA-directed DNA polymerase activity (GO:0003964);; Biological Process: RNA-dependent DNA biosynthetic process (GO:0006278);;	--	[R]	General function prediction only	--	Endonuclease GN=pol OS=Drosophila melanogaster (Fruit fly) PE=3 SV=1	Reverse transcriptase {ECO:0000313|EMBL:CAK51362.1} OS=Eimeria tenella (Coccidian parasite) PE=4 SV=1	reverse transcriptase [Eimeria tenella strain Houghton]	Eimeria tenella reverse transcriptase (e1012e08.tmp0291) mRNA, complete cds
EVM0000722	7.80999	9.67305	4.18225	5.46806	0.040564	0	0	0	0.067181	0	1.56e-15	-7.21875	down	--	--	--	--	--	--	--	--	Uncharacterized protein {ECO:0000313|EMBL:CDJ61210.1} OS=Eimeria maxima (Coccidian parasite) PE=4 SV=1	hypothetical protein, conserved [Eimeria maxima]	Drosophila melanogaster chromosome 2R
EVM0004692	73.3354	77.7795	80.0173	80.8481	0.731559	0.493253	0.499643	0.01745	0.013372	0.054408	2.89e-18	-7.21619	down	--	--	--	--	--	--	--	--	Uncharacterized protein {ECO:0000313|EMBL:CDJ37479.1} OS=Eimeria tenella (Coccidian parasite) PE=4 SV=1	hypothetical protein, conserved [Eimeria tenella]	Eimeria tenella chromosome 1, ordered contigs
EVM0002260	695.523	709.407	992.703	1087.42	7.19628	7.11213	6.2108	0.20822	0.140054	0.110333	9.94e-12	-7.11509	down	--	--	--	--	--	--	Sporozoite TA4 surface antigen	Sporulated oocyst TA4 antigen 8 kDa subunit (Precursor) OS=Eimeria tenella (Coccidian parasite) PE=1 SV=2	Surface antigen 3 {ECO:0000313|EMBL:CAE52314.1} (Precursor) OS=Eimeria tenella (Coccidian parasite) PE=2 SV=1	surface antigen 3 [Eimeria tenella]	Eimeria tenella mRNA for surface antigen 3 (sag3 gene)
EVM0004664	266.593	271.033	256.047	249.225	2.43783	1.99891	1.56352	0	0.202821	0.22199	1.01e-13	-7.10956	down	--	--	--	K06943|7.0834e-55|tgo:TGME49_061520|nucleolar GTP-binding protein, putative; K06943 nucleolar GTP-binding protein (A)	[R]	General function prediction only	该C末端结构域存在于核仁GTP结合蛋白的NOG亚家族中,NOG1在功能上与核糖体生物发生有关NOGCT (NUC087) domain	Nucleolar GTP-binding protein 1 GN=NOG1 OS=Trypanosoma brucei brucei PE=1 SV=1	Nucleolar GTP-binding protein, putative {ECO:0000313|EMBL:CDJ40172.1} OS=Eimeria tenella (Coccidian parasite) PE=4 SV=1	nucleolar GTP-binding protein, putative [Eimeria tenella]	--
EVM0000381	7.36715	8.67039	5.32824	6.50186	0	0.155126	0	0	0	0	1.55e-12	-7.07154	down	--	--	--	--	--	--	Ribosomal protein L9, N-terminal domain	--	Ribosomal protein L9, N-terminal domain protein, putative {ECO:0000313|EMBL:CDJ68167.1} (Fragment) OS=Eimeria necatrix PE=4 SV=1	ribosomal protein L9, N-terminal domain protein, putative, partial [Eimeria necatrix]	Drosophila persimilis GL15005 (Dper\GL15005), mRNA
EVM0003710	52.0264	48.7643	52.6025	49.5613	0.065732	0.3414	0.17808	0.328181	0	0.371039	5.51e-34	-7.06915	down	--	--	Molecular Function: 3',5'-cyclic-nucleotide phosphodiesterase activity (GO:0004114);; Biological Process: signal transduction (GO:0007165);; Biological Process: metabolic process (GO:0008152);; Molecular Function: metal ion binding (GO:0046872);;	K01120|1.72332e-58|tgo:TGME49_057080|cAMP-specific 3',5'-cyclic phosphodiesterase, putative (EC:3.1.4.17); K01120 3',5'-cyclic-nucleotide phosphodiesterase [EC:3.1.4.17] (A)	[T]	Signal transduction mechanisms	3'5'-cyclic nucleotide phosphodiesterase	cAMP-specific 3&apos;,5&apos;-cAMP phosphodiesterase 4 (Precursor) GN=Pde4 OS=Dictyostelium discoideum (Slime mold) PE=1 SV=2	cAMP-specific 3',5'-cyclic phosphodiesterase, putative {ECO:0000313|EMBL:CDJ66472.1} (Fragment) OS=Eimeria necatrix PE=4 SV=1	cAMP-specific 3&apos;,5&apos;-cyclic phosphodiesterase, putative, partial [Eimeria necatrix]	Neospora caninum Liverpool putative cAMP-specific 3',5'-cyclic phosphodiesterase (NCLIV_029870) mRNA, complete cds
EVM0006155	49.0928	46.7454	26.9656	31.8787	0.128938	0.186781	0.488664	0	0	0.161321	1.8e-28	-7.06795	down	--	--	--	--	--	--	--	--	--	--	Eimeria tenella hypothetical protein (eimer2006e04.tmp1) mRNA, complete cds
EVM0008344	202.703	204.344	176.21	156.179	1.40713	1.68276	1.06971	0.039206	0	0	3.37e-08	-7.04302	down	--	--	--	--	--	--	RNA recognition motif (a.k.a. RRM, RBD, or RNP domain)	--	RNA recognition motif-containing protein, putative {ECO:0000313|EMBL:CDJ41375.1} OS=Eimeria tenella (Coccidian parasite) PE=4 SV=1	RNA recognition motif-containing protein, putative [Eimeria tenella]	Toxoplasma gondii ME49 RNA recognition motif-containing protein, mRNA
EVM0004407	190.752	168.69	17.6913	14.9408	0.729711	0.523192	0.49964	0.310725	0.155863	0.363146	3.42e-20	-7.03551	down	--	--	--	--	--	--	--	--	--	--	Eimeria maxima imp-1 gene for immune mapped protein 1, exons 1-4, strain Weybridge, clone EmaxBAC2k08
EVM0003259	141.244	121.007	21.2454	19.4755	0.167596	0.058239	0.344175	0.311283	0.425433	0.45024	2.87e-20	-7.02655	down	--	--	--	--	--	--	--	--	--	--	Spirometra erinaceieuropaei genome assembly S_erinaceieuropaei ,scaffold SPER_scaffold0028214
EVM0000099	7.98623	7.68866	2.58179	2.28587	0.039669	0.017851	0	0	0.048114	0	1.14e-15	-7.02042	down	--	--	--	--	--	--	--	--	Uncharacterized protein {ECO:0000313|EMBL:CDI76257.1} OS=Eimeria acervulina (Coccidian parasite) PE=4 SV=1	hypothetical protein, conserved [Eimeria acervulina]	Eimeria tenella hypothetical protein, conserved (stchr1_040106_646631) partial mRNA
EVM0004544	81.7209	77.3738	142.953	138.467	0.972987	0.450118	0.97308	0.131707	0.492667	0.119737	1.99e-31	-7.01438	down	[J]	Translation, ribosomal structure and biogenesis	Molecular Function: structural constituent of ribosome (GO:0003735);; Cellular Component: ribosome (GO:0005840);; Biological Process: translation (GO:0006412);;	K02925|0|tgo:TGME49_027360|60S ribosomal protein L3, putative; K02925 large subunit ribosomal protein L3e (A)	[J]	Translation, ribosomal structure and biogenesis	Ribosomal protein L3	60S ribosomal protein L3 GN=RpL3 OS=Drosophila melanogaster (Fruit fly) PE=1 SV=3	60S ribosomal protein L3, putative {ECO:0000313|EMBL:CDJ41878.1} OS=Eimeria tenella (Coccidian parasite) PE=2 SV=1	hypothetical protein [Eimeria tenella]	Eimeria tenella clone Etm089F05 hypothetical protein mRNA, complete cds
EVM0008056	2641.03	2800.22	2766.97	2716.45	19.9735	23.672	20.8555	7.13551	5.26393	3.83366	3.86e-39	-7.01258	down	[J]	Translation, ribosomal structure and biogenesis	Molecular Function: structural constituent of ribosome (GO:0003735);; Cellular Component: ribosome (GO:0005840);; Biological Process: translation (GO:0006412);;	K02995|7.06163e-114|tgo:TGME49_045460|40S ribosomal protein S8, putative; K02995 small subunit ribosomal protein S8e (A)	[J]	Translation, ribosomal structure and biogenesis	Ribosomal protein S8e	40S ribosomal protein S8 GN=RPS8 OS=Theileria parva (East coast fever infection agent) PE=3 SV=1	40S ribosomal protein S8 {ECO:0000256|RuleBase:RU000669} OS=Eimeria tenella (Coccidian parasite) PE=3 SV=1	40S ribosomal protein S8, putative [Eimeria tenella]	Neospora caninum Liverpool hypothetical protein (NCLIV_062720) mRNA, complete cds
EVM0006503	222.844	214.042	270.545	272.46	2.2534	1.36505	2.5253	0.189227	0.079753	0.062277	1.32e-17	-7.00962	down	#N/A	#N/A	#N/A	#N/A	#N/A	#N/A	#N/A	#N/A	#N/A	#N/A	#N/A
EVM0006838	85.1653	85.7848	112.581	113.866	1.01038	0.870103	0.644582	0.048711	0.22671	0.069714	2.43e-20	-6.97674	down	--	--	--	--	--	--	--	--	Uncharacterized protein {ECO:0000313|EMBL:CDJ42030.1} OS=Eimeria tenella (Coccidian parasite) PE=4 SV=1	hypothetical protein, conserved [Eimeria tenella]	--
EVM0008310	6243.05	6376.15	7777	8035.94	60.5903	63.3459	64.7171	5.59014	4.31323	7.88577	1.61e-18	-6.96869	down	--	--	--	--	--	--	--	--	Uncharacterized protein {ECO:0000313|EMBL:CDJ44428.1} OS=Eimeria tenella (Coccidian parasite) PE=4 SV=1	hypothetical protein ETH_00043140 [Eimeria tenella]	--
EVM0000152	28.3522	28.1702	54.3327	52.8537	0.233653	0.20095	0.164102	0.310069	0.034841	0.233707	1.94e-52	-6.93067	down	--	--	--	--	--	--	--	--	Uncharacterized protein {ECO:0000313|EMBL:CDJ45106.1} OS=Eimeria tenella (Coccidian parasite) PE=4 SV=1	hypothetical protein ETH_00017415 [Eimeria tenella]	--
EVM0004340	22.6421	21.7484	13.2077	12.8844	0.131805	0.089945	0.235764	0	0	0	7.85e-11	-6.92472	down	--	--	--	--	--	--	--	--	Chromosome III, complete sequence, related {ECO:0000313|EMBL:CDJ44114.1} OS=Eimeria tenella (Coccidian parasite) PE=4 SV=1	Chromosome III, complete sequence, related [Eimeria tenella]	Drosophila mojavensis GI20980 (Dmoj\GI20980), mRNA
EVM0002088	16.5354	15.3341	4.20148	2.80263	0.124636	0.098566	0	0	0	0	4.03e-09	-6.86432	down	#N/A	#N/A	#N/A	#N/A	#N/A	#N/A	#N/A	#N/A	#N/A	#N/A	#N/A
EVM0003293	86.8772	90.0085	124.338	127.234	0.841102	1.08923	0.751526	0	0	0	4.38e-07	-6.8564	down	[R]	General function prediction only	Cellular Component: nucleus (GO:0005634);;	K14824|3.32478e-81|tgo:TGME49_101390|ribosome biogenesis protein BOP1, putative (EC:2.7.11.7); K14824 ribosome biogenesis protein ERB1 (A)	[J]	Translation, ribosomal structure and biogenesis	WD domain, G-beta repeat	Ribosome biogenesis protein BOP1 homolog {ECO:0000255|HAMAP-Rule:MF_03027} GN=37129 OS=Monosiga brevicollis (Choanoflagellate) PE=3 SV=1	Ribosome biogenesis protein BOP1, putative {ECO:0000313|EMBL:CDJ57506.1} OS=Eimeria maxima (Coccidian parasite) PE=4 SV=1	ribosome biogenesis protein BOP1, putative [Eimeria maxima]	--
EVM0008225	15.0495	13.7994	3.96023	2.58478	0.077307	0.080253	0.075642	0	0	0	1.5e-08	-6.84689	down	--	--	--	--	--	--	--	J domain-containing protein DDB_G0295729 GN=DDB_G0295729 OS=Dictyostelium discoideum (Slime mold) PE=3 SV=1	Uncharacterized protein {ECO:0000313|EMBL:CDJ44630.1} (Fragment) OS=Eimeria tenella (Coccidian parasite) PE=4 SV=1	hypothetical protein ETH_00035780, partial [Eimeria tenella]	Parascaris equorum genome assembly P_equorum ,scaffold PEQ_contig0001194
EVM0004797	20.2418	22.5051	26.9175	23.0274	0.597807	0	0	0	0	0	2.32e-07	-6.76987	down	[LKJ]	--	--	K16911|3.12473e-25|pcb:PC302208.00.0|ATP-dependent helicase; K16911 ATP-dependent RNA helicase DDX21 [EC:3.6.4.13] (A)	[A]	RNA processing and modification	DEAD/DEAH box helicase	ATP-dependent RNA helicase ddx46 GN=helB1 OS=Dictyostelium discoideum (Slime mold) PE=2 SV=1	Uncharacterized protein {ECO:0000313|EMBL:CDJ44743.1} OS=Eimeria tenella (Coccidian parasite) PE=4 SV=1	hypothetical protein ETH_00040200 [Eimeria tenella]	--
EVM0005031	42.1304	41.8232	39.0479	37.7328	0.337664	0.376093	0.396635	0.034116	0.161309	0.043001	5.64e-38	-6.74673	down	#N/A	#N/A	#N/A	#N/A	#N/A	#N/A	#N/A	#N/A	#N/A	#N/A	#N/A
EVM0003201	119.5	120.439	157.217	168.945	1.33915	1.33474	1.38062	0.393316	0.364895	0.214307	8.74e-35	-6.74066	down	--	--	--	K14856|1.93847e-113|tgo:TGME49_094430|hypothetical protein; K14856 protein SDA1 (A)	[DZ]	--	SDA1	Protein SDA1 homolog GN=Mys45A OS=Drosophila melanogaster (Fruit fly) PE=1 SV=1	Uncharacterized protein {ECO:0000313|EMBL:CDJ58165.1} OS=Eimeria maxima (Coccidian parasite) PE=4 SV=1	hypothetical protein, conserved [Eimeria maxima]	Hammondia hammondi hypothetical protein partial mRNA
EVM0008292	236.598	246.458	201.644	210.124	2.49091	2.32165	1.93444	0.103784	0.034297	0	2.93e-09	-6.71514	down	--	--	--	--	--	--	--	--	Uncharacterized protein {ECO:0000313|EMBL:CDJ43695.1} OS=Eimeria tenella (Coccidian parasite) PE=4 SV=1	hypothetical protein, conserved [Eimeria tenella]	Drosophila pseudoobscura pseudoobscura GA23055 (Dpse\GA23055), mRNA
EVM0001945	7.47726	8.75959	6.81662	5.92281	0.073241	0.032609	0.119619	0	0	0	1.16e-24	-6.70982	down	--	--	--	--	--	--	--	--	Uncharacterized protein {ECO:0000313|EMBL:CDJ37410.1} OS=Eimeria tenella (Coccidian parasite) PE=4 SV=1	hypothetical protein, conserved [Eimeria tenella]	Salpingoeca sp. ATCC 50818 hypothetical protein (PTSG_02199) mRNA, complete cds
EVM0006066	2274.05	2411.98	2997.18	3022.23	13.7547	14.6096	14.4846	25.4848	15.1541	14.9472	7.57e-138	-6.70418	down	[J]	Translation, ribosomal structure and biogenesis	Molecular Function: structural constituent of ribosome (GO:0003735);; Biological Process: translational elongation (GO:0006414);; Cellular Component: large ribosomal subunit (GO:0015934);;	K02942|1.35734e-27|tgo:TGME49_060260|60S acidic ribosomal protein P1, putative; K02942 large subunit ribosomal protein LP1 (A)	[J]	Translation, ribosomal structure and biogenesis	60s Acidic ribosomal protein	60S acidic ribosomal protein P1 GN=RpLP1 OS=Drosophila melanogaster (Fruit fly) PE=1 SV=2	60S acidic ribosomal protein P1, putative {ECO:0000313|EMBL:CDJ37461.1} OS=Eimeria tenella (Coccidian parasite) PE=2 SV=1	hypothetical protein [Eimeria tenella]	Eimeria tenella clone Etm101G09 hypothetical protein mRNA, complete cds
EVM0004008	182.301	173.015	190.229	190.026	1.34956	1.26211	1.57555	0.898302	0.842521	0.93509	4.2e-250	-6.70245	down	[R]	General function prediction only	--	K14558|0|tgo:TGME49_095680|periodic tryptophan protein PWP2, putative; K14558 periodic tryptophan protein 2 (A)	[A]	RNA processing and modification	WD domain, G-beta repeat	Periodic tryptophan protein 2 homolog GN=pwp2 OS=Dictyostelium discoideum (Slime mold) PE=3 SV=1	Glutamyl-tRNA synthetase, putative {ECO:0000313|EMBL:CDJ42715.1} OS=Eimeria tenella (Coccidian parasite) PE=4 SV=1	glutamyl-tRNA synthetase, putative [Eimeria tenella]	Hammondia hammondi periodic tryptophan protein PWP2, putative partial mRNA
EVM0001866	16.8719	18.0079	9.68681	11.2591	0.135489	0.13649	0.104911	0.033199	0	0	8.2e-30	-6.69763	down	#N/A	#N/A	#N/A	#N/A	#N/A	#N/A	#N/A	#N/A	#N/A	#N/A	#N/A
EVM0001472	53.1205	58.7797	21.6936	20.0896	0.409945	0.228436	0.33277	0.074123	0.184413	0.146131	5.89e-39	-6.68349	down	[G]	Carbohydrate transport and metabolism	Molecular Function: glyceraldehyde-3-phosphate dehydrogenase (NAD+) (phosphorylating) activity (GO:0004365);; Biological Process: glucose metabolic process (GO:0006006);; Molecular Function: NADP binding (GO:0050661);; Molecular Function: NAD binding (GO:0051287);; Biological Process: oxidation-reduction process (GO:0055114);;	K00134|7.27481e-105|tgo:TGME49_069190|glyceraldehyde-3-phosphate dehydrogenase (EC:1.2.1.12); K00134 glyceraldehyde 3-phosphate dehydrogenase [EC:1.2.1.12] (A)	[G]	Carbohydrate transport and metabolism	Glyceraldehyde 3-phosphate dehydrogenase, C-terminal domain	Glyceraldehyde-3-phosphate dehydrogenase 3.1 GN=gpd-3.1 OS=Caenorhabditis briggsae PE=3 SV=1	Glyceraldehyde-3-phosphate dehydrogenase, putative {ECO:0000313|EMBL:CDJ38578.1} OS=Eimeria tenella (Coccidian parasite) PE=3 SV=1	glyceraldehyde-3-phosphate dehydrogenase, putative [Eimeria tenella]	Neospora caninum Liverpool putative glyceraldehyde-3-phosphate dehydrogenase (NCLIV_037190) mRNA, complete cds
EVM0000042	144.44	139.57	168.856	186.462	0.787541	1.03548	1.04549	1.12561	0.892724	1.27165	9.32e-191	-6.63986	down	--	--	--	--	--	--	--	--	Uncharacterized protein {ECO:0000313|EMBL:CDJ42468.1} OS=Eimeria tenella (Coccidian parasite) PE=2 SV=1	hypothetical protein [Eimeria tenella]	Eimeria tenella clone Etm081A07 hypothetical protein mRNA, complete cds
EVM0004678	46.6596	48.4114	68.1198	69.7755	0.493619	0.325949	0.538513	0.34833	0.468123	0.242964	2.62e-109	-6.52763	down	--	--	--	--	--	--	--	--	Uncharacterized protein {ECO:0000313|EMBL:CDJ38353.1} OS=Eimeria tenella (Coccidian parasite) PE=4 SV=1	hypothetical protein, conserved [Eimeria tenella]	--
EVM0007801	3417.69	3746.08	3038.65	3096.56	43.4123	40.5114	37.7603	3.021	2.61907	2.40531	4.28e-14	-6.52661	down	[J]	Translation, ribosomal structure and biogenesis	Molecular Function: structural constituent of ribosome (GO:0003735);; Cellular Component: ribosome (GO:0005840);; Biological Process: translation (GO:0006412);;	K02882|5.05657e-79|tgo:TGME49_062670|60S ribosomal protein L18a, putative; K02882 large subunit ribosomal protein L18Ae (A)	[J]	Translation, ribosomal structure and biogenesis	Ribosomal L18ae/LX protein domain	60S ribosomal protein L18a GN=RpL18A OS=Drosophila melanogaster (Fruit fly) PE=1 SV=1	60S ribosomal protein L18a {ECO:0000256|PIRNR:PIRNR002190} OS=Eimeria tenella (Coccidian parasite) PE=3 SV=1	60S ribosomal protein L18a, putative [Eimeria tenella]	Toxoplasma gondii ME49 60S ribosomal protein L18a, putative, mRNA
EVM0008353	131	126.191	177.197	178.432	0.824685	0.753783	0.897893	1.6166	1.0993	1.14847	1.4e-96	-6.52009	down	--	--	--	--	--	--	--	--	Uncharacterized protein {ECO:0000313|EMBL:CDJ41487.1} OS=Eimeria tenella (Coccidian parasite) PE=4 SV=1	hypothetical protein, conserved [Eimeria tenella]	--
EVM0004341	75.6106	73.1988	108.459	115.431	1.49856	1.00402	0.6772	0	0	0	1.07e-07	-6.50917	down	--	--	--	--	[A]	RNA processing and modification	--	Pre-mRNA-splicing regulator female-lethal(2)D GN=fl(2)d OS=Drosophila melanogaster (Fruit fly) PE=1 SV=2	Uncharacterized protein {ECO:0000313|EMBL:CDI86366.1} OS=Eimeria praecox PE=4 SV=1	hypothetical protein, conserved [Eimeria praecox]	--
EVM0005274	77.2057	81.684	61.9371	57.7947	0.595902	0.287904	0.050957	0.50956	0.521991	0.789703	9.35e-31	-6.47683	down	--	--	--	--	--	--	--	--	--	--	PREDICTED: Apis mellifera uncharacterized LOC100577600 (LOC100577600), mRNA
EVM0005333	39.3622	38.9989	53.5758	50.4567	0.329577	0.426352	0.406112	0.285776	0.219916	0.302037	6.75e-164	-6.46926	down	[M]	Cell wall/membrane/envelope biogenesis	--	--	[M]	Cell wall/membrane/envelope biogenesis	Mechanosensitive ion channel	--	Uncharacterized protein {ECO:0000313|EMBL:CDJ39085.1} OS=Eimeria tenella (Coccidian parasite) PE=4 SV=1	hypothetical protein, conserved [Eimeria tenella]	Neospora caninum Liverpool hypothetical protein (NCLIV_060970) mRNA, complete cds
EVM0002541	120.61	130.037	68.7786	73.5391	1.31256	0.859299	0.82369	0.322232	0.53503	0.32371	3.77e-50	-6.46669	down	[RTKL]	--	Molecular Function: kinase activity (GO:0016301);;	--	[T]	Signal transduction mechanisms	Protein kinase domain	Calcium/calmodulin-dependent protein kinase type 1 {ECO:0000303|PubMed:10428833} GN=cmk-1 OS=Caenorhabditis elegans PE=1 SV=1	CAM kinase, CDPK family, putative {ECO:0000313|EMBL:CDJ39944.1} OS=Eimeria tenella (Coccidian parasite) PE=4 SV=1	CAM kinase, CDPK family, putative [Eimeria tenella]	Neospora caninum Liverpool putative CAM kinase, CDPK family (NCLIV_044670) mRNA, complete cds
EVM0006751	199.99	195.199	294.085	284.108	1.32267	1.51401	1.11889	2.61227	1.94158	1.91215	5.22e-83	-6.46539	down	--	--	--	--	--	--	--	--	Uncharacterized protein {ECO:0000313|EMBL:CDJ43078.1} OS=Eimeria tenella (Coccidian parasite) PE=4 SV=1	hypothetical protein, conserved [Eimeria tenella]	--
EVM0008304	12.7295	11.3497	19.7809	19.3851	0.242546	0.194077	0.160238	0	0.05305	0	8.99e-20	-6.45451	down	--	--	--	K15201|3.02075e-30|tgo:TGME49_114230|general transcription factor IIIC, putative; K15201 general transcription factor 3C polypeptide 3 (transcription factor C subunit 4) (A)	--	--	Anaphase-promoting complex, cyclosome, subunit 3	--	General transcription factor IIIC, putative {ECO:0000313|EMBL:CDJ43857.1} OS=Eimeria tenella (Coccidian parasite) PE=4 SV=1	general transcription factor IIIC, putative [Eimeria tenella]	Toxocara canis genome assembly T_canis_Equador ,scaffold TCNE_scaffold0002629
EVM0007897	23.8738	24.4313	17.0924	13.6502	0.255293	0.223202	0.153108	0.067725	0	0.13072	2.27e-22	-6.42965	down	--	--	--	--	--	--	--	--	Microtubule-binding protein, putative {ECO:0000313|EMBL:CDJ69560.1} (Fragment) OS=Eimeria necatrix PE=4 SV=1	microtubule-binding protein, putative, partial [Eimeria necatrix]	Eimeria tenella chromosome 1, ordered contigs
EVM0004070	133.376	131.064	101.618	106.182	1.17188	1.60932	1.82755	0.061814	0.098651	0.077011	1.07e-12	-6.42899	down	--	--	--	--	--	--	Outer membrane protein (OmpH-like)	Reticulocyte-binding protein 2 homolog a {ECO:0000312|EMBL:CAD52492.1} GN=PF13_0198 OS=Plasmodium falciparum (isolate 3D7) PE=3 SV=1	Uncharacterized protein {ECO:0000313|EMBL:CDJ41629.1} OS=Eimeria tenella (Coccidian parasite) PE=4 SV=1	hypothetical protein, conserved [Eimeria tenella]	Eimeria tenella rna polymerase ii b3 subunit (e1083a05.tmp0001) partial mRNA
EVM0008354	3.95447	3.74266	3.5395	3.07214	0.061704	0.067129	0	0	0	0	8.66e-22	-6.42285	down	--	--	--	--	--	--	--	--	Uncharacterized protein {ECO:0000313|EMBL:CDI81306.1} OS=Eimeria acervulina (Coccidian parasite) PE=4 SV=1	hypothetical protein, conserved [Eimeria acervulina]	--
EVM0001878	66.8845	60.5401	76.2278	86.4403	0.974121	0.843973	0.839894	0	0	0	2.85e-07	-6.39329	down	[LKJ]	--	--	K14805|5.5703e-39|tgo:TGME49_070620|ATP-dependent RNA helicase, putative; K14805 ATP-dependent RNA helicase DDX24/MAK5 [EC:3.6.4.13] (A)	[A]	RNA processing and modification	Helicase conserved C-terminal domain	ATP-dependent RNA helicase ddx24 GN=ddx24 OS=Dictyostelium discoideum (Slime mold) PE=3 SV=1	ATP-dependent RNA helicase, putative {ECO:0000313|EMBL:CDJ45139.1} OS=Eimeria tenella (Coccidian parasite) PE=4 SV=1	ATP-dependent RNA helicase, putative [Eimeria tenella]	Hammondia hammondi DEAD/DEAH box helicase domain-containing protein partial mRNA
EVM0001976	59.2236	55.3516	87.3211	93.5802	0.572745	0.92689	1.03656	0.124427	0.122243	0.471458	1.76e-27	-6.39172	down	[R]	General function prediction only	Molecular Function: nucleotide binding (GO:0000166);;	K06883|3.65486e-30|tcr:506257.60|XPA-interacting protein; K06883 (A)	[L]	Replication, recombination and repair	Conserved hypothetical ATP binding protein	GPN-loop GTPase 1 {ECO:0000250|UniProtKB:Q9HCN4} OS=Dictyostelium discoideum (Slime mold) PE=3 SV=1	XPA-binding protein, putative {ECO:0000313|EMBL:CDJ44172.1} OS=Eimeria tenella (Coccidian parasite) PE=4 SV=1	XPA-binding protein, putative [Eimeria tenella]	Haliotis discus hannai clone CHh475 microsatellite sequence
EVM0001224	36.0537	41.3745	37.9854	37.7345	0.485861	0.265752	0.729851	0	0	0	9.05e-14	-6.38876	down	--	--	--	--	--	--	--	--	Uncharacterized protein {ECO:0000313|EMBL:CDJ38734.1} OS=Eimeria tenella (Coccidian parasite) PE=4 SV=1	hypothetical protein, conserved [Eimeria tenella]	Eimeria maxima imp-1 gene for immune mapped protein 1, exons 1-4, strain Weybridge, clone EmaxBAC2k08
EVM0008111	31.7306	29.344	40.6042	47.0817	0.442627	0.532545	0.441013	0	0	0	8.51e-08	-6.38261	down	--	--	--	K14807|6.20704e-21|cpv:cgd2_110|Dbp6p, eIF4a-1 family RNA SFII helicase; K14807 ATP-dependent RNA helicase DDX51/DBP6 [EC:3.6.4.13] (A)	[A]	RNA processing and modification	Helicase conserved C-terminal domain	Probable ATP-dependent RNA helicase ddx51 GN=ddx51 OS=Dictyostelium discoideum (Slime mold) PE=3 SV=1	Helicase, putative {ECO:0000313|EMBL:CDJ44495.1} (Fragment) OS=Eimeria tenella (Coccidian parasite) PE=4 SV=1	helicase, putative, partial [Eimeria tenella]	Eimeria maxima imp-1 gene for immune mapped protein 1, exons 1-4, strain Weybridge, clone EmaxBAC2k08
EVM0001518	57.7553	61.0989	23.5479	23.7098	0.043214	0.343944	0.390667	0.282272	0.531781	0.156107	5.9e-27	-6.37765	down	--	--	--	K06972|6.60421e-13|pcy:PCYB_111980|falcilysin; K06972 (A)	--	--	--	--	Presequence protease, related {ECO:0000313|EMBL:CDJ44497.1} OS=Eimeria tenella (Coccidian parasite) PE=3 SV=1	Presequence protease, related [Eimeria tenella]	--
EVM0007436	102.095	93.2379	81.458	76.4744	0.967272	1.05376	1.14585	0.06798	0.524636	0	3.02e-13	-6.35953	down	[K]	Transcription	Molecular Function: binding (GO:0005488);; Molecular Function: nucleotidyltransferase activity (GO:0016779);;	K02999|6.44631e-95|cpv:cgd5_730|DNA-directed RNA polymerase I; K02999 DNA-directed RNA polymerase I subunit RPA1 [EC:2.7.7.6] (A)	[K]	Transcription	RNA polymerase Rpb1, domain 5	DNA-directed RNA polymerase I subunit RPA1 GN=RpI1 OS=Drosophila melanogaster (Fruit fly) PE=1 SV=2	DNA-directed RNA polymerase {ECO:0000256|RuleBase:RU004279} OS=Eimeria maxima (Coccidian parasite) PE=3 SV=1	DNA-directed rna polymerase I largest subunit, putative [Eimeria maxima]	Neospora caninum Liverpool putative DNA-directed RNA polymerase I largest subunit (NCLIV_019340) mRNA, complete cds
EVM0002513	10.5468	11.9867	12.7664	11.6076	0	0.141687	0.282019	0	0	0	3.11e-10	-6.35885	down	--	--	--	--	--	--	--	--	--	--	Haliotis discus hannai clone CHh522 microsatellite sequence
EVM0003389	4.27848	4.84583	1.39376	1.9958	0	0	0	0	0.086054	0	2.47e-09	-6.34898	down	--	--	--	--	--	--	--	--	Uncharacterized protein {ECO:0000313|EMBL:CDJ41793.1} OS=Eimeria tenella (Coccidian parasite) PE=4 SV=1	hypothetical protein, conserved [Eimeria tenella]	--
EVM0001751	13.7409	13.5132	17.8697	15.1897	0.284327	0	0.093706	0.098552	0	0.147158	6.07e-27	-6.339	down	--	--	--	K02999|7.31822e-07|cpv:cgd5_730|DNA-directed RNA polymerase I; K02999 DNA-directed RNA polymerase I subunit RPA1 [EC:2.7.7.6] (A)	--	--	--	--	DNA-directed RNA polymerase {ECO:0000256|RuleBase:RU004279} OS=Eimeria tenella (Coccidian parasite) PE=3 SV=1	DNA-directed rna polymerase I largest subunit, putative [Eimeria tenella]	--
EVM0000547	28.6752	29.971	17.0754	20.4159	0.194092	0.699756	0	0	0	0	2.72e-10	-6.33092	down	--	--	--	--	--	--	--	--	--	--	Anopheles gambiae str. PEST AGAP002041-PB (AgaP_AGAP002041) mRNA, complete cds
EVM0003195	42.8103	38.0507	66.6105	58.2682	0.320144	0.321088	0.067913	0.912752	0.452388	0.270532	9.27e-27	-6.30523	down	--	--	--	--	--	--	--	--	Uncharacterized protein {ECO:0000313|EMBL:CDJ37231.1} OS=Eimeria tenella (Coccidian parasite) PE=4 SV=1	hypothetical protein, conserved [Eimeria tenella]	--
EVM0000285	55.7068	62.3747	57.92	56.9338	0.724134	0.793335	0.655655	0.253779	0.175836	0.209401	9.31e-43	-6.29969	down	--	--	Biological Process: translational initiation (GO:0006413);; Cellular Component: macromolecular complex (GO:0032991);; Cellular Component: cytoplasmic part (GO:0044444);;	K03254|0|tgo:TGME49_001680|eukaryotic translation initiation factor 3 subunit 10, putative (EC:3.1.2.15); K03254 translation initiation factor 3 subunit A (A)	[J]	Translation, ribosomal structure and biogenesis	--	Eukaryotic translation initiation factor 3 subunit A {ECO:0000255|HAMAP-Rule:MF_03000} OS=Culex quinquefasciatus (Southern house mosquito) PE=3 SV=2	Eukaryotic translation initiation factor 3 subunit 10, putative {ECO:0000313|EMBL:CDJ39685.1} OS=Eimeria tenella (Coccidian parasite) PE=4 SV=1	eukaryotic translation initiation factor 3 subunit 10, putative [Eimeria tenella]	Neospora caninum Liverpool eukaryotic translation initiation factor 3 subunit 10 (NCLIV_0230) mRNA, complete cds
EVM0000051	874.729	986.573	648.922	680.963	2.83296	2.65695	3.26127	10.8767	9.22525	8.0033	2.49e-32	-6.29349	down	--	--	Molecular Function: isomerase activity (GO:0016853);;	--	[O]	Posttranslational modification, protein turnover, chaperones	CS domain	--	p23 co-chaperone, putative {ECO:0000313|EMBL:CDJ69888.1} OS=Eimeria necatrix PE=4 SV=1	p23 co-chaperone, putative [Eimeria necatrix]	Hammondia hammondi hypothetical protein partial mRNA
EVM0005183	16.0113	20.2936	3.3226	5.65336	0.205072	0	0.200286	0	0	0	1.12e-08	-6.27654	down	--	--	--	--	--	--	--	--	Uncharacterized protein {ECO:0000313|EMBL:CDJ38826.1} OS=Eimeria tenella (Coccidian parasite) PE=4 SV=1	hypothetical protein, conserved [Eimeria tenella]	--
EVM0004612	1828.42	1871.76	2598.59	2727.78	16.5152	17.6715	17.1031	26.7976	22.9016	15.2711	1.47e-114	-6.22044	down	[J]	Translation, ribosomal structure and biogenesis	Molecular Function: RNA binding (GO:0003723);; Molecular Function: structural constituent of ribosome (GO:0003735);; Biological Process: translation (GO:0006412);; Cellular Component: small ribosomal subunit (GO:0015935);;	K02985|2.39244e-139|tgo:TGME49_032300|40S ribosomal protein S3, putative; K02985 small subunit ribosomal protein S3e (A)	[J]	Translation, ribosomal structure and biogenesis	Ribosomal protein S3, C-terminal domain	40S ribosomal protein S3 GN=RpS3 OS=Manduca sexta (Tobacco hawkmoth) PE=2 SV=1	40S ribosomal protein S3, putative {ECO:0000313|EMBL:CDJ39783.1} OS=Eimeria tenella (Coccidian parasite) PE=2 SV=1	hypothetical protein [Eimeria tenella]	Eimeria tenella clone Etm102E11 hypothetical protein mRNA, complete cds
EVM0007094	18.9269	20.5588	13.2012	11.8546	0.220508	0.233931	0.296353	0	0	0	3.86e-17	-6.21554	down	#N/A	#N/A	#N/A	#N/A	#N/A	#N/A	#N/A	#N/A	#N/A	#N/A	#N/A
EVM0006407	211.176	234.387	287.857	350.792	3.49993	3.83768	4.0973	0	0.102013	0	7.56e-07	-6.20552	down	[C]	Energy production and conversion	Molecular Function: lipid binding (GO:0008289);; Molecular Function: hydrogen ion transmembrane transporter activity (GO:0015078);; Biological Process: ATP synthesis coupled proton transport (GO:0015986);; Biological Process: ATP hydrolysis coupled proton transport (GO:0015991);; Cellular Component: integral component of membrane (GO:0016021);; Molecular Function: hydrolase activity (GO:0016787);…	K02128|1.20543e-44|tgo:TGME49_049720|ATP synthase lipid-binding protein, putative (EC:3.6.3.14); K02128 F-type H+-transporting ATPase subunit c (A)	[C]	Energy production and conversion	ATP synthase subunit C	ATP synthase lipid-binding protein, mitochondrial (Precursor) OS=Manduca sexta (Tobacco hawkmoth) PE=2 SV=1	ATP synthase lipid-binding protein, putative {ECO:0000313|EMBL:CDJ45225.1} OS=Eimeria tenella (Coccidian parasite) PE=2 SV=1	hypothetical protein [Eimeria tenella]	Eimeria tenella clone Etm120D06 hypothetical protein mRNA, complete cds
EVM0007675	129.414	122.786	83.5566	82.721	1.5604	1.4651	1.44418	0.296075	0.365213	0.27422	1.74e-26	-6.19644	down	[O]	Posttranslational modification, protein turnover, chaperones	Molecular Function: ATP binding (GO:0005524);; Molecular Function: nucleoside-triphosphatase activity (GO:0017111);; Biological Process: protein metabolic process (GO:0019538);; Cellular Component: apicoplast (GO:0020011);;	K03695|0|tgo:TGME49_075690|chaperone clpB 1 protein, putative (EC:3.4.21.53); K03695 ATP-dependent Clp protease ATP-binding subunit ClpB (A)	[O]	Posttranslational modification, protein turnover, chaperones	AAA domain (Cdc48 subfamily)	Heat shock protein 100 GN=HSP100 OS=Trypanosoma brucei brucei PE=3 SV=1	Uncharacterized protein {ECO:0000313|EMBL:CDJ40576.1} OS=Eimeria tenella (Coccidian parasite) PE=3 SV=1	hypothetical protein ETH_00020065 [Eimeria tenella]	Hammondia hammondi ClpB, putative partial mRNA
EVM0005625	1772.05	1871.62	1445.4	1618.96	2.38211	3.28073	3.13851	29.969	18.2558	21.0881	9.3e-16	-6.19464	down	--	--	--	--	--	--	--	--	--	--	Branchiostoma belcheri ribosomal protein L39 mRNA, complete cds
EVM0007978	51.0602	44.119	83.5896	85.5542	0.325928	0.072376	0.171112	1.02605	0.867924	0.692382	7.59e-23	-6.18217	down	#N/A	#N/A	#N/A	#N/A	#N/A	#N/A	#N/A	#N/A	#N/A	#N/A	#N/A
EVM0000137	203.138	212.88	173.574	181.753	1.59437	1.47168	1.51937	1.59274	2.15702	1.97433	2.39e-192	-6.16533	down	[O]	Posttranslational modification, protein turnover, chaperones	Molecular Function: ATP binding (GO:0005524);; Cellular Component: cytoplasm (GO:0005737);; Biological Process: protein folding (GO:0006457);; Molecular Function: unfolded protein binding (GO:0051082);;	K09499|0|tgo:TGME49_097500|TCP-1/cpn60 family chaperonin, putative; K09499 T-complex protein 1 subunit eta (A)	[O]	Posttranslational modification, protein turnover, chaperones	TCP-1/cpn60 chaperonin family	T-complex protein 1 subunit eta OS=Plasmodium falciparum (isolate 3D7) PE=3 SV=1	TCP-1/cpn60 family chaperonin, putative {ECO:0000313|EMBL:CDJ44194.1} OS=Eimeria tenella (Coccidian parasite) PE=3 SV=1	TCP-1/cpn60 family chaperonin, putative [Eimeria tenella]	Toxoplasma gondii ME49 TCP-1/cpn60 family chaperonin, putative, mRNA
EVM0005828	126.117	124.597	94.5896	91.1293	0.581502	0.747221	0.624751	1.04297	1.26094	1.53003	7.74e-58	-6.13612	down	[K]	Transcription	Molecular Function: nucleotidyltransferase activity (GO:0016779);; Molecular Function: organic cyclic compound binding (GO:0097159);; Molecular Function: heterocyclic compound binding (GO:1901363);;	K03018|0|tgo:TGME49_106290|DNA-directed RNA polymerase III largest subunit, putative (EC:2.7.7.6); K03018 DNA-directed RNA polymerase III subunit RPC1 [EC:2.7.7.6] (A)	[K]	Transcription	RNA polymerase Rpb1, domain 5	DNA-directed RNA polymerase III subunit rpc1 GN=polr3a OS=Dictyostelium discoideum (Slime mold) PE=3 SV=1	DNA-directed RNA polymerase {ECO:0000256|RuleBase:RU004279} OS=Hammondia hammondi PE=3 SV=1	DNA-directed RNA polymerase III RPC1 [Hammondia hammondi]	Neospora caninum Liverpool putative DNA-directed RNA polymerase III largest subunit (NCLIV_044520) mRNA, complete cds
EVM0001688	53.3928	54.2671	26.3576	29.3791	0.36855	0.249823	0.115061	0.382709	0.658122	0.378818	8.99e-36	-6.11477	down	[O]	Posttranslational modification, protein turnover, chaperones	--	K10598|3.061e-73|tgo:TGME49_105940|peptidyl-prolyl cis-trans isomerase, putative (EC:5.2.1.8); K10598 peptidyl-prolyl cis-trans isomerase-like 2 [EC:5.2.1.8] (A)	[O]	Posttranslational modification, protein turnover, chaperones	--	Peptidyl-prolyl cis-trans isomerase 4 {ECO:0000305} GN=cyn-4 OS=Caenorhabditis elegans PE=1 SV=3	Peptidyl-prolyl cis-trans isomerase, putative {ECO:0000313|EMBL:CDJ42145.1} OS=Eimeria tenella (Coccidian parasite) PE=4 SV=1	peptidyl-prolyl cis-trans isomerase, putative [Eimeria tenella]	Fonticula alba hypothetical protein mRNA
EVM0003567	115.625	115.921	162.859	160.03	2.0459	2.16282	2.0903	0.020083	0.019044	0	3.09e-06	-6.0918	down	--	--	--	--	--	--	--	--	Uncharacterized protein {ECO:0000313|EMBL:CDJ42822.1} OS=Eimeria tenella (Coccidian parasite) PE=4 SV=1	hypothetical protein, conserved [Eimeria tenella]	--
EVM0006164	73.9645	77.8496	29.9164	31.1968	0.294897	0.735419	0.732978	0.497267	0.294948	0.271472	5.03e-39	-6.08926	down	--	--	--	--	--	--	--	--	Uncharacterized protein {ECO:0000313|EMBL:CDJ62102.1} OS=Eimeria necatrix PE=4 SV=1	hypothetical protein ENH_00004910 [Eimeria necatrix]	--
EVM0007727	22.0672	24.2658	71.0882	60.6689	1.1046	0.642653	0.230854	0	0	0.147231	7.68e-13	-6.06666	down	--	--	--	--	--	--	--	--	Phenylalanyl tRNA synthetase isoform, putative {ECO:0000313|EMBL:CDJ68677.1} OS=Eimeria necatrix PE=4 SV=1	phenylalanyl tRNA synthetase isoform, putative [Eimeria necatrix]	--
EVM0003830	19.1504	16.5895	13.8085	11.4241	0.239999	0.076806	0.134553	0.0683	0	0.139522	3.99e-31	-6.04776	down	--	--	--	--	--	--	--	--	Uncharacterized protein {ECO:0000313|EMBL:CDJ44752.1} (Fragment) OS=Eimeria tenella (Coccidian parasite) PE=4 SV=1	hypothetical protein ETH_00036010, partial [Eimeria tenella]	--
EVM0000846	135.722	131.016	133.086	122.619	0.41079	0.313077	0.637617	2.24639	2.01345	1.41134	3.1e-23	-6.04142	down	[J]	Translation, ribosomal structure and biogenesis	Biological Process: RNA methylation (GO:0001510);; Molecular Function: methyltransferase activity (GO:0008168);;	K14857|3.78295e-83|cpv:cgd4_1580|Spb1p-like, FtsJ methylase; K14857 AdoMet-dependent rRNA methyltransferase SPB1 [EC:2.1.1.-] (A)	[AR]	--	FtsJ-like methyltransferase	Putative rRNA methyltransferase {ECO:0000255|HAMAP-Rule:MF_03163} GN=fsjC OS=Dictyostelium discoideum (Slime mold) PE=3 SV=1	FtsJ-like methyltransferase domain-containing protein, putative {ECO:0000313|EMBL:CDJ44074.1} OS=Eimeria tenella (Coccidian parasite) PE=3 SV=1	ftsJ-like methyltransferase domain-containing protein, putative [Eimeria tenella]	Eimeria tenella clone Etm030A12 hypothetical protein mRNA, complete cds
EVM0006135	694.887	662.885	256.96	237.794	6.14935	5.48818	5.77339	2.78702	3.33813	3.56748	1.16e-46	-6.0295	down	--	--	--	--	--	--	--	Reticulocyte-binding protein 2 homolog a {ECO:0000312|EMBL:CAD52492.1} GN=PF13_0198 OS=Plasmodium falciparum (isolate 3D7) PE=3 SV=1	Uncharacterized protein {ECO:0000313|EMBL:CDJ41486.1} OS=Eimeria tenella (Coccidian parasite) PE=4 SV=1	hypothetical protein, conserved [Eimeria tenella]	Haliotis discus hannai clone CHh533 microsatellite sequence
EVM0002790	149.938	142.872	93.6984	95.3683	0.58478	0.680773	0.099232	1.38083	1.50505	2.59634	1.73e-18	-5.93287	down	[J]	Translation, ribosomal structure and biogenesis	--	--	[AR]	--	Spb1 C-terminal domain	Putative rRNA methyltransferase {ECO:0000255|HAMAP-Rule:MF_03163} GN=fsjC OS=Dictyostelium discoideum (Slime mold) PE=3 SV=1	FtsJ-like methyltransferase domain-containing protein, putative {ECO:0000313|EMBL:CDJ44074.1} OS=Eimeria tenella (Coccidian parasite) PE=3 SV=1	ftsJ-like methyltransferase domain-containing protein, putative [Eimeria tenella]	Gregarina niphandrodes putative ribosomal RNA methyltransferase partial mRNA
EVM0002901	117.672	118.72	81.3899	87.8833	0.112506	0.18326	0.158578	1.05458	1.63851	2.35342	1.58e-12	-5.93124	down	--	--	--	--	--	--	--	--	--	--	Eimeria tenella chromosome 1, ordered contigs
EVM0007068	41.7822	42.3763	57.9496	60.6468	0.340419	0.206392	0.06228	1.02781	0.881679	0.409295	1.01e-19	-5.925	down	[R]	General function prediction only	Biological Process: barrier septum assembly (GO:0000917);; Molecular Function: GTP binding (GO:0005525);;	--	[R]	General function prediction only	50S ribosome-binding GTPase	--	Putative uncharacterized protein {ECO:0000313|EMBL:AET50784.1} OS=Eimeria tenella (Coccidian parasite) PE=2 SV=1	hypothetical protein [Eimeria tenella]	Eimeria tenella clone Etm124D09 hypothetical protein mRNA, complete cds
EVM0001075	62.3677	64.023	91.3668	85.6795	0.750053	0.819828	0.934392	1.20143	0.601986	0.521244	5.02e-93	-5.91833	down	[K]	Transcription	Biological Process: transcription, DNA-templated (GO:0006351);;	K03025|1.94888e-130|tgo:TGME49_017580|DNA-directed RNA polymerases III, 39 kDa polypeptide, putative; K03025 DNA-directed RNA polymerase III subunit RPC6 (A)	[K]	Transcription	RNA polymerase Rpc34 subunit	DNA-directed RNA polymerase III subunit rpc6 GN=polr3f OS=Dictyostelium discoideum (Slime mold) PE=3 SV=1	DNA-directed RNA polymerases III, 39 kDa polypeptide, putative {ECO:0000313|EMBL:CDJ43060.1} OS=Eimeria tenella (Coccidian parasite) PE=4 SV=1	DNA-directed RNA polymerases III, 39 kDa polypeptide, putative [Eimeria tenella]	Hammondia hammondi DNA-directed RNA polymerase III RPC6 partial mRNA
EVM0004833	67.5417	66.5217	74.2905	74.5476	0.292717	0.488336	0.220883	1.05155	0.697613	1.47721	7.92e-27	-5.91247	down	--	--	--	--	[R]	General function prediction only	Putative methyltransferase	Histidine protein methyltransferase 1 homolog GN=DDB_G0270580 OS=Dictyostelium discoideum (Slime mold) PE=3 SV=1	Uncharacterized protein {ECO:0000313|EMBL:CDJ66221.1} OS=Eimeria necatrix PE=4 SV=1	hypothetical protein, conserved [Eimeria necatrix]	--
EVM0006652	89.8937	93.7455	113.754	119.128	0.807879	0.96677	0.755746	1.80177	1.12928	1.10558	1.14e-75	-5.91189	down	--	--	--	K15175|3.85584e-58|tgo:TGME49_106210|hypothetical protein; K15175 parafibromin (A)	[K]	Transcription	C端CDC73是一种RNA聚合酶II辅助因子，是Paf1复合物的一部分，在启动后事件中起作用。RNA pol II accessory factor, Cdc73 family	Cell division cycle protein 73 {ECO:0000250|UniProtKB:Q06697} OS=Caenorhabditis elegans PE=3 SV=4	RNA pol II accessory factor, Cdc73 family protein, related {ECO:0000313|EMBL:CDJ42078.1} OS=Eimeria tenella (Coccidian parasite) PE=4 SV=1	RNA pol II accessory factor, Cdc73 family protein, related [Eimeria tenella]	PREDICTED: Bactrocera cucurbitae WD repeat-containing protein 44 (LOC105218623), transcript variant X3, mRNA
EVM0005835	26.5104	20.3222	19.3296	22.094	0.141212	0.141287	0.137308	0.228649	0.459465	0.242453	1.65e-43	-5.90153	down	--	--	--	--	--	--	--	--	Uncharacterized protein {ECO:0000313|EMBL:CDJ45027.1} OS=Eimeria tenella (Coccidian parasite) PE=4 SV=1	hypothetical protein, conserved [Eimeria tenella]	--
EVM0007536	26.1288	24.6163	13.954	13.9417	0.016437	0.08956	0.176566	0.307206	0.203706	0.371032	1.21e-18	-5.89589	down	--	--	--	--	--	--	--	--	RNA methyltransferase, TrmH family domain-containing protein, putative {ECO:0000313|EMBL:CDJ42065.1} OS=Eimeria tenella (Coccidian parasite) PE=4 SV=1	RNA methyltransferase, TrmH family domain-containing protein, putative [Eimeria tenella]	Spirometra erinaceieuropaei genome assembly S_erinaceieuropaei ,scaffold SPER_contig0051773
EVM0006925	43.0063	41.2945	59.0545	50.8996	0.200759	0.029648	0.153208	0.894602	0.972136	0.560922	1.02e-15	-5.89561	down	[P]	Inorganic ion transport and metabolism	Molecular Function: hydrolase activity (GO:0016787);;	--	[P]	Inorganic ion transport and metabolism	haloacid dehalogenase-like hydrolase	Calcium-transporting ATPase sarcoplasmic/endoplasmic reticulum type GN=Ca-P60A OS=Drosophila pseudoobscura pseudoobscura (Fruit fly) PE=3 SV=2	P-type Ca(2+)-ATPase, putative {ECO:0000313|EMBL:CDJ42340.1} OS=Eimeria tenella (Coccidian parasite) PE=3 SV=1	P-type Ca(2+)-ATPase, putative [Eimeria tenella]	Hammondia hammondi P-type ATPase4, putative partial mRNA
EVM0007976	1411.7	1421.35	1656.42	1687.16	9.32054	8.5687	9.4368	17.856	23.243	27.3661	4.34e-38	-5.89522	down	[R]	General function prediction only	Molecular Function: organic cyclic compound binding (GO:0097159);; Molecular Function: heterocyclic compound binding (GO:1901363);;	K11294|6.7529e-83|tgo:TGME49_091930|nucleolar phosphoprotein nucleolin, putative; K11294 nucleolin (A)	[K]	Transcription	RNA recognition motif. (a.k.a. RRM, RBD, or RNP domain)	Heterogeneous nuclear ribonucleoprotein A1 GN=Hrb98DE OS=Drosophila melanogaster (Fruit fly) PE=2 SV=1	Nucleolar phosphoprotein nucleolin, putative {ECO:0000313|EMBL:CDJ41252.1} OS=Eimeria tenella (Coccidian parasite) PE=4 SV=1	nucleolar phosphoprotein nucleolin, putative [Eimeria tenella]	Toxoplasma gondii ME49 nucleolar phosphoprotein nucleolin, putative, mRNA
EVM0005125	155.364	157.385	80.8379	83.8735	1.92244	1.89847	2.54966	0	0	0	2.78e-06	-5.87792	down	--	--	--	--	--	--	--	--	Uncharacterized protein {ECO:0000313|EMBL:CDJ67994.1} OS=Eimeria necatrix PE=4 SV=1	hypothetical protein, conserved [Eimeria necatrix]	Drosophila sechellia GM14241 (Dsec\GM14241), mRNA
EVM0002730	5.76666	6.76811	5.84263	8.85641	0	0.095575	0.253319	0	0	0	2.28e-14	-5.85922	down	[F]	Nucleotide transport and metabolism	Molecular Function: transferase activity, transferring phosphorus-containing groups (GO:0016772);;	K00939|9.06453e-13|tgo:TGME49_081970|adenylate kinase, putative (EC:2.7.4.3); K00939 adenylate kinase [EC:2.7.4.3] (A)	[F]	Nucleotide transport and metabolism	Adenylate kinase	Adenylate kinase OS=Trypanosoma brucei rhodesiense PE=3 SV=1	Adenylate kinase, putative {ECO:0000313|EMBL:CDJ70571.1} OS=Eimeria necatrix PE=4 SV=1	adenylate kinase, putative [Eimeria necatrix]	Eimeria tenella chromosome 1, ordered contigs
EVM0001920	19.8368	19.4304	15.1196	14.7958	0.301288	0.353906	0.351425	0.025177	0.019004	0	2.42e-10	-5.83913	down	--	--	--	--	--	--	CPSF参与mRNA多腺苷酸化，并在前mRNA中结合AUAAAA保守序列。CPSF A subunit region	--	Chromosome III, complete sequence, related {ECO:0000313|EMBL:CDJ44114.1} OS=Eimeria tenella (Coccidian parasite) PE=4 SV=1	Chromosome III, complete sequence, related [Eimeria tenella]	Drosophila melanogaster chromosome X
EVM0003888	8.60314	10.7888	2.3605	3.48286	0.035646	0.081337	0.105163	0.022737	0	0	2.19e-12	-5.82896	down	--	--	--	--	--	--	--	--	Uncharacterized protein {ECO:0000313|EMBL:CDJ45389.1} OS=Eimeria tenella (Coccidian parasite) PE=4 SV=1	hypothetical protein, conserved [Eimeria tenella]	Fonticula alba hypothetical protein mRNA
EVM0006158	24.5447	26.8404	16.2045	14.1963	0	0.307021	0.162921	0.574889	0.066748	0.1454	4.23e-15	-5.80216	down	--	--	--	K03144|8.04562e-08|tgo:TGME49_014520|hypothetical protein; K03144 transcription initiation factor TFIIH subunit 4 (A)	--	--	--	--	Uncharacterized protein {ECO:0000313|EMBL:CDJ62607.1} OS=Eimeria necatrix PE=4 SV=1	hypothetical protein ENH_00019860 [Eimeria necatrix]	Enterobius vermicularis genome assembly E_vermicularis_Canary_Islands ,scaffold EVEC_scaffold0003338
EVM0003633	1383.26	1455.38	1161.34	1163.19	5.2814	6.98082	4.91845	25.4883	21.152	20.377	6.23e-23	-5.78352	down	[J]	Translation, ribosomal structure and biogenesis	Molecular Function: structural constituent of ribosome (GO:0003735);; Biological Process: translation (GO:0006412);; Cellular Component: large ribosomal subunit (GO:0015934);;	K02880|1.96494e-86|tgo:TGME49_099050|60S ribosomal protein L17, putative; K02880 large subunit ribosomal protein L17e (A)	[J]	Translation, ribosomal structure and biogenesis	Ribosomal protein L22p/L17e	60S ribosomal protein L17 GN=RPL17 OS=Theileria annulata PE=3 SV=1	60S ribosomal protein L17, putative {ECO:0000313|EMBL:CDJ40679.1} (Fragment) OS=Eimeria tenella (Coccidian parasite) PE=3 SV=1	60S ribosomal protein L17, putative, partial [Eimeria tenella]	Hammondia hammondi ribosomal protein RPL17 partial mRNA
EVM0000379	218.241	223.644	195.855	193.803	4.35813	4.67452	3.92652	0.235679	0.181822	0.129768	9.43e-10	-5.77782	down	[J]	Translation, ribosomal structure and biogenesis	--	K12589|4.57096e-33|tgo:TGME49_002750|exosome complex exonuclease, putative (EC:3.1.13.-); K12589 exosome complex component RRP42 (A)	[J]	Translation, ribosomal structure and biogenesis	3' exoribonuclease family, domain 1	Putative exosome complex exonuclease RRP42 GN=exosc7 OS=Dictyostelium discoideum (Slime mold) PE=3 SV=1	Exosome complex exonuclease, putative {ECO:0000313|EMBL:CDJ37259.1} OS=Eimeria tenella (Coccidian parasite) PE=4 SV=1	exosome complex exonuclease, putative [Eimeria tenella]	--
EVM0001127	7.64191	7.33396	6.41947	7.59131	0.168503	0.158083	0.10021	0	0	0	2.12e-19	-5.76543	down	--	--	--	--	--	--	--	--	Uncharacterized protein {ECO:0000313|EMBL:CDI76580.1} OS=Eimeria acervulina (Coccidian parasite) PE=4 SV=1	hypothetical protein, conserved [Eimeria acervulina]	--
EVM0001286	746.195	804.692	882.216	882.687	12.0662	9.90241	11.6549	10.2225	7.24672	8.40553	2.96e-251	-5.76498	down	--	--	--	--	--	--	--	--	Uncharacterized protein {ECO:0000313|EMBL:CDJ41558.1} OS=Eimeria tenella (Coccidian parasite) PE=4 SV=1	hypothetical protein, conserved [Eimeria tenella]	Eimeria tenella clone Etm005C12 hypothetical protein mRNA, complete cds
EVM0006063	174.718	168.822	311.23	271.865	4.66024	4.58558	5.00544	0.061716	0.056867	0.075051	4.98e-07	-5.75846	down	[J]	Translation, ribosomal structure and biogenesis	--	K17943|5.31782e-95|tgo:TGME49_118350|pumilio-family RNA binding repeat domain-containing protein; K17943 pumilio RNA-binding family (A)	[J]	Translation, ribosomal structure and biogenesis	Pumilio-family RNA binding repeat	Maternal protein pumilio GN=pum OS=Drosophila melanogaster (Fruit fly) PE=1 SV=2	Pumilio-family RNA binding repeat domain-containing protein, putative {ECO:0000313|EMBL:CDJ40628.1} OS=Eimeria tenella (Coccidian parasite) PE=4 SV=1	pumilio-family RNA binding repeat domain-containing protein, putative [Eimeria tenella]	Bigelowiella natans clone JGIFHCC-57L12, complete sequence
EVM0001181	473.493	492.127	256.165	239.284	0.904375	1.1227	0.829541	7.01138	6.41972	6.93671	5.27e-14	-5.75456	down	--	--	--	--	--	--	Zinc finger C-x8-C-x5-C-x3-H type (and similar)	--	Zinc finger (CCCH type) protein, putative {ECO:0000313|EMBL:CDJ41762.1} OS=Eimeria tenella (Coccidian parasite) PE=4 SV=1	zinc finger (CCCH type) protein, putative [Eimeria tenella]	Hammondia hammondi zinc finger (CCCH type) motif-containing protein partial mRNA
EVM0007986	501.142	488.591	499.469	529.745	6.95659	6.86956	6.57758	6.16776	4.51466	5.60381	0	-5.74366	down	--	--	--	--	--	--	Sporozoite TA4 surface antigen	Sporulated oocyst TA4 antigen 8 kDa subunit (Precursor) OS=Eimeria tenella (Coccidian parasite) PE=1 SV=2	SAG family member {ECO:0000313|EMBL:CDJ40594.1} OS=Eimeria tenella (Coccidian parasite) PE=4 SV=1	SAG family member [Eimeria tenella]	Eimeria tenella mRNA for surface antigen 9 (sag9 gene)
EVM0006984	101.526	106.19	103.821	110.072	0.432472	0.851625	0.463386	1.65966	1.56085	2.23675	3.37e-26	-5.72828	down	[R]	General function prediction only	--	K14792|3.72246e-58|beq:BEWA_032170|hypothetical protein; K14792 rRNA biogenesis protein RRP5 (A)	[A]	RNA processing and modification	--	--	Uncharacterized protein {ECO:0000313|EMBL:CDJ41757.1} OS=Eimeria tenella (Coccidian parasite) PE=4 SV=1	hypothetical protein, conserved [Eimeria tenella]	Eimeria tenella hypothetical protein (eimer2431f01.tmp0030) partial mRNA
EVM0000398	60.159	57.9011	19.0731	21.5853	0.350397	0.647315	0.436651	0.559668	0.334184	0.419449	1.81e-34	-5.72457	down	--	--	--	--	--	--	Sporozoite TA4 surface antigen	Sporulated oocyst TA4 antigen 8 kDa subunit (Precursor) OS=Eimeria tenella (Coccidian parasite) PE=1 SV=2	SAG family member {ECO:0000313|EMBL:CDJ41971.1} OS=Eimeria tenella (Coccidian parasite) PE=4 SV=1	SAG family member [Eimeria tenella]	Eimeria tenella surface antigen 2 mRNA, complete cds
EVM0005546	1319.78	1340.34	1175.28	1169.83	23.6979	25.1443	21.9112	8.1403	6.75545	7.14851	7.77e-36	-5.70978	down	[J]	Translation, ribosomal structure and biogenesis	Cellular Component: intracellular ribonucleoprotein complex (GO:0030529);;	K02893|1.37825e-45|tgo:TGME49_038010|ribosomal protein L23a, putative; K02893 large subunit ribosomal protein L23Ae (A)	[J]	Translation, ribosomal structure and biogenesis	Ribosomal protein L23	60S ribosomal protein L23a 1 GN=rpl-25.1 OS=Caenorhabditis elegans PE=3 SV=1	Ribosomal protein L23a, putative {ECO:0000313|EMBL:CDJ41001.1} OS=Eimeria tenella (Coccidian parasite) PE=3 SV=1	ribosomal protein L23a, putative [Eimeria tenella]	Acanthamoeba castellanii str. Neff ribosomal protein L23, putative (ACA1_164710) mRNA, complete cds
EVM0005796	146.123	149.324	85.8241	99.0487	2.35891	3.02001	2.58879	0.430273	0.074823	0.139516	8.26e-11	-5.65857	down	[G]	Carbohydrate transport and metabolism	Molecular Function: phosphoglycerate mutase activity (GO:0004619);; Biological Process: glycolytic process (GO:0006096);;	K01834|1.99253e-108|tgo:TGME49_097060|phosphoglycerate mutase 1, putative (EC:5.4.2.1); K01834 2,3-bisphosphoglycerate-dependent phosphoglycerate mutase [EC:5.4.2.11] (A)	[G]	Carbohydrate transport and metabolism	Histidine phosphatase superfamily (branch 1)	Probable phosphoglycerate mutase GN=gpmA OS=Dictyostelium discoideum (Slime mold) PE=1 SV=1	Phosphoglycerate mutase 1, putative {ECO:0000313|EMBL:CDJ44676.1} OS=Eimeria tenella (Coccidian parasite) PE=3 SV=1	phosphoglycerate mutase 1, putative [Eimeria tenella]	Toxoplasma gondii strain RH 30 kDa excretory-secretory antigen (ESA30) mRNA, complete cds
EVM0005797	67.9491	66.2453	76.4795	64.9639	0.119273	0.154694	0.040797	1.00524	1.2076	1.96324	1.04e-10	-5.65118	down	--	--	--	--	--	--	--	--	--	--	Eimeria tenella chromosome 1, ordered contigs
EVM0001778	99.8352	102.558	89.9446	94.4868	1.37778	1.39925	1.30712	1.47122	0.982282	0.897812	2.47e-242	-5.65109	down	--	--	--	--	--	--	--	--	Uncharacterized protein {ECO:0000313|EMBL:CDI79636.1} OS=Eimeria acervulina (Coccidian parasite) PE=4 SV=1	hypothetical protein, conserved [Eimeria acervulina]	Toxoplasma gondii ME49 hypothetical protein, mRNA
EVM0008366	142.2	141.437	156.882	171.336	3.46116	3.45287	2.65197	0	0.068171	0	1.57e-05	-5.64977	down	[J]	Translation, ribosomal structure and biogenesis	Biological Process: pseudouridine synthesis (GO:0001522);; Cellular Component: box H/ACA snoRNP complex (GO:0031429);; Biological Process: ribosome biogenesis (GO:0042254);;	K11128|3.28673e-55|tgo:TGME49_072010|nucleolar protein family A, putative; K11128 H/ACA ribonucleoprotein complex subunit 1 (A)	[J]	Translation, ribosomal structure and biogenesis	Gar1/Naf1 RNA binding region	Probable H/ACA ribonucleoprotein complex subunit 1 GN=CG4038 OS=Drosophila melanogaster (Fruit fly) PE=1 SV=1	Gar1 protein RNA binding region protein {ECO:0000313|EMBL:KFH11812.1} OS=Toxoplasma gondii VAND PE=4 SV=1	Gar1 protein RNA binding region protein [Toxoplasma gondii VAND]	Toxoplasma gondii ME49 nucleolar protein family A, putative, mRNA
EVM0008209	4.21919	2.56022	2.90636	2.63819	0	0.061933	0.130009	0	0	0	4.31e-10	-5.64594	down	--	--	--	--	--	--	--	--	--	--	Gongylonema pulchrum genome assembly G_pulchrum_Hokkaido ,scaffold GPUH_scaffold0007125
EVM0004726	110.326	110.928	43.0174	46.6822	0.502324	0.241457	0.311762	0.579868	1.17421	2.53072	1.1e-15	-5.64409	down	--	--	--	--	--	--	--	--	--	--	Eimeria tenella clone Etm022C03 hypothetical protein mRNA, complete cds
EVM0002432	153.383	145.551	173.947	175.701	3.31707	4.02403	4.05141	0.194811	0.192712	0.302094	2.3e-10	-5.61132	down	--	--	--	--	--	--	--	--	Uncharacterized protein {ECO:0000313|EMBL:CDJ41449.1} OS=Eimeria tenella (Coccidian parasite) PE=4 SV=1	hypothetical protein, conserved [Eimeria tenella]	Monosiga brevicollis MX1 predicted protein MONBRDRAFT_11193 mRNA, complete cds
EVM0006513	60.1426	63.1981	69.0329	67.1445	1.03175	1.60957	1.62924	0	0	0	3.28e-06	-5.60754	down	--	--	--	--	[R]	General function prediction only	--	Tetratricopeptide repeat protein 27 homolog GN=ttc27 OS=Dictyostelium discoideum (Slime mold) PE=3 SV=1	TPR domain-containing protein, putative {ECO:0000313|EMBL:CDJ44856.1} (Fragment) OS=Eimeria tenella (Coccidian parasite) PE=4 SV=1	TPR domain-containing protein, putative, partial [Eimeria tenella]	--
EVM0006205	47.3376	48.8108	28.9366	33.9713	0.351145	0.407579	0.403573	0.814171	0.590745	0.50446	2.82e-60	-5.60157	down	--	--	--	K14863|3.40276e-13|tgo:TGME49_109950|microtubule-associated protein, putative; K14863 ribosome biogenesis protein YTM1 (A)	--	--	WD domain, G-beta repeat	--	Microtubule-associated protein, putative {ECO:0000313|EMBL:CDJ45113.1} OS=Eimeria tenella (Coccidian parasite) PE=4 SV=1	microtubule-associated protein, putative [Eimeria tenella]	Drosophila mojavensis GI13824 (Dmoj\GI13824), mRNA
EVM0007530	8.69024	7.25452	14.5482	15.6437	0.219161	0.348728	0.10665	0	0	0.13091	4.95e-18	-5.58403	down	--	--	Biological Process: single-organism process (GO:0044699);;	--	[BT]	--	Cupin-like domain	--	JmjC domain-containing protein, putative {ECO:0000313|EMBL:CDJ69797.1} OS=Eimeria necatrix PE=4 SV=1	jmjC domain-containing protein, putative [Eimeria necatrix]	Acanthamoeba castellanii str. Neff RhoGEF domain containing protein (ACA1_178340) mRNA, complete cds
EVM0008132	8.07384	7.95748	5.51784	9.10308	0.261768	0.110967	0.050734	0.131795	0	0	2.31e-19	-5.56532	down	[T]	Signal transduction mechanisms	Molecular Function: phosphatase activity (GO:0016791);;	--	[T]	Signal transduction mechanisms	Low molecular weight phosphotyrosine protein phosphatase	Low molecular weight phosphotyrosine protein phosphatase 1 GN=primo-1 OS=Drosophila melanogaster (Fruit fly) PE=2 SV=1	Uncharacterized protein {ECO:0000313|EMBL:CDJ38338.1} OS=Eimeria tenella (Coccidian parasite) PE=4 SV=1	hypothetical protein, conserved [Eimeria tenella]	--
EVM0003152	51.0549	41.9278	37.1854	43.8719	0.108733	0.560187	0.818947	0.396794	0.681315	0.692544	1.37e-52	-5.56356	down	--	--	--	--	--	--	--	--	Uncharacterized protein {ECO:0000313|EMBL:CDJ38303.1} OS=Eimeria tenella (Coccidian parasite) PE=4 SV=1	hypothetical protein, conserved [Eimeria tenella]	Drosophila grimshawi GH12678 (Dgri\GH12678), mRNA
EVM0006972	6.5265	7.74833	12.0446	13.2013	0	0.276057	0.13471	0	0.208974	0.088	3.26e-17	-5.5497	down	[M]	Cell wall/membrane/envelope biogenesis	Molecular Function: binding (GO:0005488);; Cellular Component: mitochondrion (GO:0005739);; Biological Process: cellular metabolic process (GO:0044237);; Biological Process: primary metabolic process (GO:0044238);; Biological Process: organic substance metabolic process (GO:0071704);;	--	[J]	Translation, ribosomal structure and biogenesis	GTP-binding protein LepA C-terminus	Translation factor GUF1 homolog, mitochondrial {ECO:0000255|HAMAP-Rule:MF_03137} (Precursor) GN=TRIADDRAFT_56304 OS=Trichoplax adhaerens (Trichoplax reptans) PE=3 SV=1	GTP-binding protein lepA, putative {ECO:0000313|EMBL:CDI87288.1} OS=Eimeria praecox PE=4 SV=1	GTP-binding protein lepA, putative [Eimeria praecox]	Salpingoeca sp. ATCC 50818 hypothetical protein (PTSG_08896) mRNA, complete cds
EVM0003408	103.5	99.621	85.437	69.5557	0	0.119411	0.080179	1.57021	1.43197	2.82936	7.42e-08	-5.54545	down	--	--	--	--	--	--	--	--	Uncharacterized protein {ECO:0000313|EMBL:CDJ41757.1} OS=Eimeria tenella (Coccidian parasite) PE=4 SV=1	hypothetical protein, conserved [Eimeria tenella]	Eimeria tenella chromosome 1, ordered contigs
EVM0000824	39.9457	38.6544	18.1475	19.4517	0.405343	0.219327	0.326756	0.545016	0.272096	0.512169	5.74e-38	-5.54105	down	--	--	--	--	--	--	--	--	Uncharacterized protein {ECO:0000313|EMBL:CDJ39882.1} (Fragment) OS=Eimeria tenella (Coccidian parasite) PE=4 SV=1	hypothetical protein ETH_00024250, partial [Eimeria tenella]	Eimeria tenella chromosome 1, ordered contigs
EVM0003624	18.6982	15.4468	9.52011	10.2661	0.237754	0.309969	0.363238	0	0	0	2.23e-12	-5.53793	down	--	--	--	--	--	--	--	--	Uncharacterized protein {ECO:0000313|EMBL:CDJ52208.1} (Fragment) OS=Eimeria brunetti PE=4 SV=1	hypothetical protein, conserved, partial [Eimeria brunetti]	Eimeria tenella chromosome 1, ordered contigs
EVM0005574	308.88	336.047	182.594	153.775	2.60593	3.36409	3.40694	2.84883	3.45536	4.32635	1.68e-66	-5.53615	down	--	--	--	--	--	--	--	--	--	--	Fonticula alba hypothetical protein partial mRNA
EVM0003200	7.8572	18.3258	15.699	4.49117	0.055255	0.215962	0.296261	0.094548	0.169634	0.044486	5.91e-20	-5.53225	down	--	--	--	K12874|3.10962e-39|tgo:TGME49_114410|hypothetical protein; K12874 intron-binding protein aquarius (A)	[L]	Replication, recombination and repair	--	--	Uncharacterized protein {ECO:0000313|EMBL:CDJ63542.1} OS=Eimeria necatrix PE=4 SV=1	hypothetical protein, conserved [Eimeria necatrix]	Eimeria tenella hypothetical protein (e1096f12.tmp0041) mRNA, complete cds
EVM0000149	57.3946	57.6452	57.1868	56.7525	0.866721	0.933483	1.02707	0.654985	0.669531	0.633306	4.31e-239	-5.52366	down	--	--	--	--	--	--	--	--	--	--	Drosophila pseudoobscura pseudoobscura GA24855 (Dpse\GA24855), transcript variant C, mRNA
EVM0008200	1396.2	1476.23	1638.19	1729.52	10.4542	10.052	10.8501	41.7973	28.5227	23.9758	1.27e-26	-5.51033	down	[J]	Translation, ribosomal structure and biogenesis	Molecular Function: structural constituent of ribosome (GO:0003735);; Cellular Component: ribosome (GO:0005840);; Biological Process: translation (GO:0006412);;	K02953|2.13953e-89|tgo:TGME49_070380|40S ribosomal protein S13, putative; K02953 small subunit ribosomal protein S13e (A)	[J]	Translation, ribosomal structure and biogenesis	Ribosomal S13/S15 N-terminal domain	40S ribosomal protein S13 GN=RPS13 OS=Wuchereria bancrofti PE=3 SV=2	Putative uncharacterized protein {ECO:0000313|EMBL:AET50479.1} OS=Eimeria tenella (Coccidian parasite) PE=2 SV=1	hypothetical protein [Eimeria tenella]	Eimeria tenella clone Etm108H02 hypothetical protein mRNA, complete cds
EVM0000804	64.3686	64.2449	52.195	80.5596	1.3245	1.82088	1.49824	0.248457	0.101502	0.278148	2.2e-16	-5.50674	down	[F]	Nucleotide transport and metabolism	Molecular Function: transferase activity (GO:0016740);;	K18532|2.273e-57|tgo:TGME49_033400|UPF0101 protein CGI-137, putative (EC:2.7.4.3); K18532 adenylate kinase [EC:2.7.4.3] (A)	[F]	Nucleotide transport and metabolism	AAA domain	Adenylate kinase isoenzyme 6 homolog {ECO:0000255|HAMAP-Rule:MF_03173} GN=E02H1.6 OS=Caenorhabditis elegans PE=1 SV=2	Adenylate kinase isoenzyme 6 homolog {ECO:0000256|HAMAP-Rule:MF_03173} OS=Eimeria tenella (Coccidian parasite) PE=3 SV=1	UPF0101 protein CGI-137, putative [Eimeria tenella]	Ixodes scapularis TATA box binding protein (TBP)-associated factor, mRNA
EVM0002501	137.47	124.267	177.444	187.088	3.61291	3.34045	4.02922	0.667276	0.696166	0.837491	2.37e-21	-5.48701	down	[T]	Signal transduction mechanisms	Molecular Function: phosphoprotein phosphatase activity (GO:0004721);; Biological Process: metabolic process (GO:0008152);;	--	[T]	Signal transduction mechanisms	Protein phosphatase 2C	Probable protein phosphatase 2C 5 GN=GSPATT00010582001 OS=Paramecium tetraurelia PE=3 SV=1	Putative uncharacterized protein {ECO:0000313|EMBL:CBZ55056.1} OS=Neospora caninum (strain Liverpool) PE=4 SV=1	hypothetical protein NCLIV_054810 [Neospora caninum Liverpool]	Toxoplasma gondii ME49 protein phosphatase 2C, putative, mRNA
EVM0004115	19.0621	20.2088	24.7934	25.5442	0.381724	0.246987	0.452564	0.138734	0.186298	0.21245	1.19e-40	-5.48657	down	--	--	--	--	--	--	--	--	General transcription factor IIIC, putative {ECO:0000313|EMBL:CDJ43857.1} OS=Eimeria tenella (Coccidian parasite) PE=4 SV=1	general transcription factor IIIC, putative [Eimeria tenella]	--
EVM0005013	29.5406	28.3084	56.2082	45.2501	0.255109	0	0.575441	1.29979	0.549049	0.449662	2.4e-13	-5.47836	down	--	--	--	--	--	--	--	--	--	--	Eimeria tenella clone Etm123B08 hypothetical protein mRNA, complete cds
EVM0006052	20.0022	25.1141	32.8023	27.4746	0.528517	0.249119	0	0.110334	0.988024	0.22056	6.13e-13	-5.45086	down	--	--	Molecular Function: transferase activity (GO:0016740);;	--	--	--	--	--	Phosphatidylinositol 3-and 4-kinase domain-containing protein, putative {ECO:0000313|EMBL:CDJ67762.1} (Fragment) OS=Eimeria necatrix PE=4 SV=1	phosphatidylinositol 3-and 4-kinase domain-containing protein, putative, partial [Eimeria necatrix]	Drosophila pseudoobscura pseudoobscura GA25185 (Dpse\GA25185), mRNA
EVM0005413	3.90067	3.47863	4.44958	3.77437	0.07028	0.017135	0.213331	0	0	0	4.95e-06	-5.40653	down	--	--	--	--	--	--	--	--	Uncharacterized protein {ECO:0000313|EMBL:CDJ65911.1} OS=Eimeria necatrix PE=4 SV=1	hypothetical protein, conserved [Eimeria necatrix]	--
EVM0007825	42.2263	45.7641	45.4451	48.8259	0.581442	0.538798	0.604665	0.943273	0.600616	0.879983	4.47e-101	-5.38598	down	--	--	--	--	--	--	--	--	Chromosome I, complete genome, related {ECO:0000313|EMBL:CDJ41095.1} OS=Eimeria tenella (Coccidian parasite) PE=4 SV=1	Chromosome I, complete genome, related [Eimeria tenella]	--
EVM0005551	148.192	145.482	126.564	146.847	0.601617	0.879435	0.92336	3.4246	1.74842	4.51904	7.05e-18	-5.38538	down	--	--	--	--	--	--	--	--	Uncharacterized protein {ECO:0000313|EMBL:CDJ65176.1} OS=Eimeria necatrix PE=4 SV=1	hypothetical protein, conserved [Eimeria necatrix]	--
EVM0001382	153.095	165.404	157.536	157.378	3.02621	2.58809	2.729	2.11296	2.27605	2.13216	0	-5.37512	down	--	--	--	--	--	--	--	--	Uncharacterized protein {ECO:0000313|EMBL:CDJ40860.1} OS=Eimeria tenella (Coccidian parasite) PE=4 SV=1	hypothetical protein, conserved [Eimeria tenella]	--
EVM0001392	27.2083	30.8981	24.6493	25.8036	0.954051	0.629686	0.6433	0	0	0	7.86e-08	-5.36404	down	--	--	--	--	--	--	--	--	Uncharacterized protein {ECO:0000313|EMBL:CDJ37593.1} OS=Eimeria tenella (Coccidian parasite) PE=4 SV=1	hypothetical protein, conserved [Eimeria tenella]	--
EVM0001395	475.721	517.526	271.349	263.615	9.02326	8.9769	8.54654	2.62704	2.86326	3.95775	7.52e-31	-5.35718	down	--	--	--	--	[R]	General function prediction only	Cyclin	--	Uncharacterized protein {ECO:0000313|EMBL:CDJ39200.1} OS=Eimeria tenella (Coccidian parasite) PE=4 SV=1	hypothetical protein, conserved [Eimeria tenella]	Drosophila pseudoobscura pseudoobscura GA25849 (Dpse\GA25849), mRNA
EVM0002857	35.8892	41.3685	29.306	30.1831	0.789228	0.784423	0.835087	0.324825	0.314895	0.137925	3.31e-30	-5.35417	down	[GO]	--	--	--	[F]	Nucleotide transport and metabolism	GDA1/CD39 (nucleoside phosphatase) family	Nucleoside-triphosphatase ntp-1 GN=ntp-1 OS=Caenorhabditis elegans PE=1 SV=1	Ectonucleoside triphosphate diphosphohydrolase, putative {ECO:0000313|EMBL:CDI81307.1} OS=Eimeria acervulina (Coccidian parasite) PE=4 SV=1	ectonucleoside triphosphate diphosphohydrolase, putative [Eimeria acervulina]	Hammondia hammondi GDA1/CD39 (nucleoside phosphatase) family protein partial mRNA
EVM0003410	43.3479	49.0142	42.8795	44.9203	1.08523	1.00303	1.20605	0.472388	0.180996	0.171949	2.62e-24	-5.35398	down	--	--	--	--	--	--	--	--	Uncharacterized protein {ECO:0000313|EMBL:CDJ44522.1} OS=Eimeria tenella (Coccidian parasite) PE=4 SV=1	hypothetical protein ETH_00040160 [Eimeria tenella]	--
EVM0002939	47.5301	44.0523	29.2817	29.0123	0.924582	0.863823	0.667293	0.473936	0.401124	0	6.44e-22	-5.35241	down	--	--	--	--	--	--	--	--	Uncharacterized protein {ECO:0000313|EMBL:CDJ40689.1} OS=Eimeria tenella (Coccidian parasite) PE=4 SV=1	hypothetical protein, conserved [Eimeria tenella]	Eimeria tenella clone Etm095C06 hypothetical protein mRNA, complete cds
EVM0000879	38.5781	33.8134	32.3488	35.9751	0.638508	0.882068	0.663205	0.279539	0.346365	0.407631	5.89e-69	-5.35012	down	--	--	--	--	--	--	Putative GTP-binding controlling metal-binding	--	YrdC domain protein, putative {ECO:0000313|EMBL:CDJ68287.1} OS=Eimeria necatrix PE=4 SV=1	yrdC domain protein, putative [Eimeria necatrix]	Eimeria tenella chromosome 1, ordered contigs
EVM0001648	151.744	139.691	202.173	207.527	4.76351	4.60323	4.93138	0.793956	0.721282	0.466627	3.29e-14	-5.34975	down	--	--	--	K14844|6.36523e-64|tgo:TGME49_114480|hypothetical protein; K14844 pumilio homology domain family member 6 (A)	--	--	--	--	Uncharacterized protein {ECO:0000313|EMBL:CDJ40464.1} OS=Eimeria tenella (Coccidian parasite) PE=4 SV=1	hypothetical protein, conserved [Eimeria tenella]	--
EVM0007555	36.9772	41.6514	43.4115	49.0408	0.707681	1.14286	1.61954	0	0	0	1.44e-05	-5.34175	down	--	--	--	--	--	--	--	--	Uncharacterized protein {ECO:0000313|EMBL:CDJ39463.1} OS=Eimeria tenella (Coccidian parasite) PE=4 SV=1	hypothetical protein ETH_00036295 [Eimeria tenella]	Gongylonema pulchrum genome assembly G_pulchrum_Hokkaido ,scaffold GPUH_contig0000657
EVM0006846	13.3588	14.2288	21.1478	23.2543	0.421475	0.307457	0.344123	0.123365	0.232741	0.247993	9.74e-54	-5.33757	down	--	--	--	--	--	--	--	--	U2 small nuclear ribonucleoprotein, putative {ECO:0000313|EMBL:CDJ43356.1} OS=Eimeria tenella (Coccidian parasite) PE=4 SV=1	U2 small nuclear ribonucleoprotein, putative [Eimeria tenella]	Eimeria tenella rhomboid-like protease 4 (ROM4) mRNA, complete cds
EVM0000715	249.921	263.589	455.616	435.933	6.92147	7.56934	6.17217	4.75826	4.6814	3.86899	5.88e-75	-5.33495	down	[J]	Translation, ribosomal structure and biogenesis	Molecular Function: structural constituent of ribosome (GO:0003735);; Cellular Component: ribosome (GO:0005840);; Biological Process: translation (GO:0006412);;	--	[J]	Translation, ribosomal structure and biogenesis	Poly (ADP-ribose) glycohydrolase (PARG)	60S ribosomal protein L23 GN=RpL23-C OS=Aedes aegypti (Yellowfever mosquito) PE=2 SV=1	Poly(ADP-ribose) glycohydrolase, putative {ECO:0000313|EMBL:CDJ39890.1} OS=Eimeria tenella (Coccidian parasite) PE=4 SV=1	poly(ADP-ribose) glycohydrolase, putative [Eimeria tenella]	Eimeria tenella large subunit ribosomal protein L23 (RPL23) mRNA, complete cds
EVM0001030	512.53	542.369	796.724	866.148	17.2291	17.8272	17.3741	7.00453	2.47037	2.66366	6.41e-18	-5.33355	down	[J]	Translation, ribosomal structure and biogenesis	Molecular Function: structural constituent of ribosome (GO:0003735);; Cellular Component: ribosome (GO:0005840);; Biological Process: translation (GO:0006412);;	K02929|8.65881e-62|tgo:TGME49_003630|ribosomal protein L41; K02929 large subunit ribosomal protein L44e (A)	[J]	Translation, ribosomal structure and biogenesis	Ribosomal protein L44	60S ribosomal protein L44 GN=rpl-44 OS=Brugia malayi (Filarial nematode worm) PE=3 SV=3	Ribosomal protein L41, putative {ECO:0000313|EMBL:CDJ39023.1} OS=Eimeria tenella (Coccidian parasite) PE=3 SV=1	ribosomal protein L41, putative [Eimeria tenella]	Hammondia hammondi ribosomal protein RPL44 partial mRNA
EVM0006642	171.624	173.304	121.268	121.094	1.66983	1.63516	1.44104	3.0091	3.24009	2.91298	2.64e-47	-5.30938	down	--	--	--	--	--	--	--	--	Zinc finger (CCCH type) protein, putative {ECO:0000313|EMBL:CDJ40726.1} OS=Eimeria tenella (Coccidian parasite) PE=4 SV=1	zinc finger (CCCH type) protein, putative [Eimeria tenella]	--
EVM0007173	23.6562	27.7065	16.7735	17.2106	0.375546	0.333203	0.291039	0.218683	0.343609	0.495105	2.25e-68	-5.30077	down	--	--	--	--	--	--	--	--	Uncharacterized protein {ECO:0000313|EMBL:CDJ43058.1} (Fragment) OS=Eimeria tenella (Coccidian parasite) PE=4 SV=1	hypothetical protein ETH_00018400, partial [Eimeria tenella]	Spirometra erinaceieuropaei genome assembly S_erinaceieuropaei ,scaffold SPER_scaffold0134211
EVM0005430	12.3349	11.1884	13.5964	13.7539	0.453458	0.252328	0.339599	0.087862	0	0	8.91e-13	-5.2992	down	--	--	--	--	--	--	--	--	Uncharacterized protein {ECO:0000313|EMBL:CDJ44240.1} (Fragment) OS=Eimeria tenella (Coccidian parasite) PE=4 SV=1	hypothetical protein ETH_00042160, partial [Eimeria tenella]	--
EVM0007154	6.96197	7.43567	3.90399	4.05518	0.150161	0.13957	0.144662	0	0	0	5.15e-15	-5.29815	down	--	--	--	--	--	--	--	--	Uncharacterized protein {ECO:0000313|EMBL:CDI78053.1} OS=Eimeria acervulina (Coccidian parasite) PE=4 SV=1	hypothetical protein, conserved [Eimeria acervulina]	--
EVM0000218	58.1577	52.2787	46.3077	49.3053	1.10471	1.48694	0.995127	0.568432	0.468016	0.403603	9.46e-46	-5.2945	down	--	--	--	--	[I]	Lipid transport and metabolism	START domain	--	Uncharacterized protein {ECO:0000313|EMBL:CDJ42325.1} OS=Eimeria tenella (Coccidian parasite) PE=4 SV=1	hypothetical protein ETH_00018720 [Eimeria tenella]	Neospora caninum Liverpool putative phosphatidylcholine transfer protein (NCLIV_031370) mRNA, complete cds
EVM0001938	40.8853	47.0538	51.1978	58.1833	1.10612	1.54552	1.46635	0	0	0	4.96e-05	-5.26884	down	--	--	--	--	--	--	--	--	Uncharacterized protein {ECO:0000313|EMBL:CDJ37479.1} OS=Eimeria tenella (Coccidian parasite) PE=4 SV=1	hypothetical protein, conserved [Eimeria tenella]	PREDICTED: Harpegnathos saltator homeobox protein prospero-like (LOC105192485), mRNA
EVM0003477	215.207	214.862	205.337	193.914	1.34013	1.09554	0.938253	6.17762	5.12186	4.57936	1.74e-16	-5.26597	down	--	--	--	--	--	--	--	--	Uncharacterized protein {ECO:0000313|EMBL:CDJ38506.1} OS=Eimeria tenella (Coccidian parasite) PE=4 SV=1	hypothetical protein, conserved [Eimeria tenella]	--
EVM0006313	12.8504	13.1767	7.21118	8.53707	0.234106	0.332666	0.325895	0	0	0	1.25e-07	-5.25743	down	--	--	--	--	--	--	--	--	Uncharacterized protein {ECO:0000313|EMBL:CDJ43051.1} OS=Eimeria tenella (Coccidian parasite) PE=4 SV=1	hypothetical protein, conserved [Eimeria tenella]	Eimeria tenella clone Etm086G02 hypothetical protein mRNA, complete cds
EVM0004723	34.7781	31.236	34.5403	33.2005	0.995896	0.940462	1.07703	0.078476	0.048887	0.120771	2.47e-10	-5.24718	down	[T]	Signal transduction mechanisms	--	--	[C]	Energy production and conversion	Adenylate and Guanylate cyclase catalytic domain	Guanylyl cyclase, membrane GN=gca OS=Dictyostelium discoideum (Slime mold) PE=1 SV=1	Guanylate cyclase , related {ECO:0000313|EMBL:CDJ45013.1} OS=Eimeria tenella (Coccidian parasite) PE=4 SV=1	Guanylate cyclase , related [Eimeria tenella]	Plasmodium vivax SaI-1 guanylyl cyclase partial mRNA
EVM0003860	63.5666	61.174	39.8644	32.5173	0.724041	0.519115	0.466864	0.946699	0.856764	1.29039	7.53e-40	-5.24612	down	--	--	--	--	--	--	--	--	Uncharacterized protein {ECO:0000313|EMBL:CDJ62111.1} OS=Eimeria necatrix PE=4 SV=1	hypothetical protein, conserved [Eimeria necatrix]	Drosophila virilis GJ12665 (Dvir\GJ12665), mRNA
EVM0001113	1.9497	4.04994	1.80618	2.04407	0	0	0.181626	0	0	0	2.35e-07	-5.24058	down	--	--	--	--	--	--	--	--	Uncharacterized protein {ECO:0000313|EMBL:CDJ37777.1} OS=Eimeria tenella (Coccidian parasite) PE=4 SV=1	hypothetical protein, conserved [Eimeria tenella]	Drosophila virilis GJ16511 (Dvir\GJ16511), mRNA
EVM0008184	21.4102	20.3893	14.0529	18.7787	0.153665	0	0.187648	0.663665	0.373182	0.308138	5.9e-14	-5.2266	down	[J]	Translation, ribosomal structure and biogenesis	Molecular Function: RNA methyltransferase activity (GO:0008173);; Biological Process: RNA metabolic process (GO:0016070);; Biological Process: methylation (GO:0032259);;	--	[A]	RNA processing and modification	SpoU rRNA Methylase family	--	RNA methyltransferase, TrmH family domain-containing protein, putative {ECO:0000313|EMBL:CDJ42065.1} OS=Eimeria tenella (Coccidian parasite) PE=4 SV=1	RNA methyltransferase, TrmH family domain-containing protein, putative [Eimeria tenella]	Drosophila yakuba GE10291 (Dyak\GE10291), mRNA
EVM0006645	7.46214	5.71543	12.1566	11.9953	0.266261	0.218218	0.222815	0.109965	0.061807	0.053891	1.63e-27	-5.19873	down	#N/A	#N/A	#N/A	#N/A	#N/A	#N/A	#N/A	#N/A	#N/A	#N/A	#N/A
EVM0006446	333.085	335.366	416.493	386.906	2.92348	2.56528	2.21546	11.8076	10.9027	6.34854	1.59e-18	-5.1809	down	--	--	--	K14797|3.1492e-131|tgo:TGME49_038240|bystin, putative (EC:3.4.24.61); K14797 essential nuclear protein 1 (A)	[W]	Extracellular structures	用于处理 20S pre-rRNA 前体和 40S 核糖体亚基的生物发生。Bystin	Bystin GN=bysl OS=Monosiga brevicollis (Choanoflagellate) PE=3 SV=1	Bystin, putative {ECO:0000313|EMBL:CDJ39627.1} OS=Eimeria tenella (Coccidian parasite) PE=4 SV=1	bystin, putative [Eimeria tenella]	Eimeria tenella clone Etm007A03 hypothetical protein mRNA, complete cds
EVM0001432	17.576	20.2903	18.4646	18.7988	0.693269	0.541054	0.446293	0.076128	0	0	4.68e-06	-5.17842	down	--	--	--	--	--	--	--	--	Uncharacterized protein {ECO:0000313|EMBL:CDJ37948.1} OS=Eimeria tenella (Coccidian parasite) PE=4 SV=1	hypothetical protein ETH_00002685 [Eimeria tenella]	Spirometra erinaceieuropaei genome assembly S_erinaceieuropaei ,scaffold SPER_contig0019974
EVM0000134	18.4275	19.2964	26.986	27.6596	0.894635	0.693335	0.440807	0	0.034927	0.188643	6.1e-11	-5.17295	down	#N/A	#N/A	#N/A	#N/A	#N/A	#N/A	#N/A	#N/A	#N/A	#N/A	#N/A
EVM0002511	33.4943	39.003	47.6564	43.9614	0.929408	0.939792	1.41144	0.73066	0.107076	0.126422	3.48e-17	-5.16533	down	--	--	--	--	--	--	--	--	--	--	Haliotis discus hannai clone CHh475 microsatellite sequence
EVM0008374	37.5572	36.5306	41.0276	40.9853	0.943613	0.794225	0.387492	0.584515	0.720276	0.750577	3.92e-86	-5.15979	down	--	--	--	--	--	--	--	--	Uncharacterized protein {ECO:0000313|EMBL:CDJ42450.1} OS=Eimeria tenella (Coccidian parasite) PE=4 SV=1	hypothetical protein, conserved [Eimeria tenella]	Eimeria tenella chromosome 1, ordered contigs
EVM0002484	51.018	54.8464	37.9178	41.759	1.46302	1.07326	1.39025	0	0	0	0.000463981	-5.15569	down	--	--	--	--	--	--	--	--	Uncharacterized protein {ECO:0000313|EMBL:CDJ38734.1} OS=Eimeria tenella (Coccidian parasite) PE=4 SV=1	hypothetical protein, conserved [Eimeria tenella]	Eimeria tenella clone Etm003D06 hypothetical protein mRNA, complete cds
EVM0006153	188.562	184.145	298.703	264.554	7.27375	7.55401	8.12837	0.662928	0.46426	0.218178	1.88e-08	-5.1371	down	--	--	--	--	--	--	--	--	Putative uncharacterized protein {ECO:0000313|EMBL:AET50741.1} OS=Eimeria tenella (Coccidian parasite) PE=2 SV=1	hypothetical protein [Eimeria tenella]	Eimeria tenella clone Etm085C01 hypothetical protein mRNA, complete cds
EVM0008198	62.5402	56.7416	137.918	132.764	2.36161	2.70125	2.80666	0.863878	0.819786	1.17369	2.45e-25	-5.13415	down	--	--	--	--	--	--	--	--	Uncharacterized protein {ECO:0000313|EMBL:CDJ43333.1} OS=Eimeria tenella (Coccidian parasite) PE=4 SV=1	hypothetical protein, conserved [Eimeria tenella]	--
EVM0006447	3.02668	2.48701	2.636	2.65403	0.039758	0	0.100302	0	0.013148	0.017744	3.25e-14	-5.12852	down	[F]	Nucleotide transport and metabolism	Molecular Function: lyase activity (GO:0016829);; Biological Process: nucleobase-containing small molecule metabolic process (GO:0055086);; Biological Process: pyrimidine-containing compound biosynthetic process (GO:0072528);;	--	--	--	Orotidine 5'-phosphate decarboxylase / HUMPS family	--	Orotidine-5'-monophosphate decarboxylase and orotate phosphoribosyltransferase, related {ECO:0000313|EMBL:CDJ40683.1} OS=Eimeria tenella (Coccidian parasite) PE=4 SV=1	Orotidine-5&apos;-monophosphate decarboxylase and orotate phosphoribosyltransferase, related [Eimeria tenella]	--
EVM0006803	267.01	272.029	123.274	131.307	5.87922	6.23981	6.84432	0.041455	0.040382	0.249746	1.22e-05	-5.1257	down	--	--	--	--	--	--	--	--	Uncharacterized protein {ECO:0000313|EMBL:CDJ67994.1} OS=Eimeria necatrix PE=4 SV=1	hypothetical protein, conserved [Eimeria necatrix]	Haliotis discus hannai clone CHh486 microsatellite sequence
EVM0004820	24.6682	23.9966	22.3712	20.1692	0.295274	0.351645	0.405211	0.317872	0.474652	0.565496	1.29e-76	-5.12384	down	--	--	--	--	--	--	--	--	Uncharacterized protein {ECO:0000313|EMBL:CDJ69926.1} OS=Eimeria necatrix PE=4 SV=1	hypothetical protein, conserved [Eimeria necatrix]	--
EVM0000070	8.65622	9.41835	12.5777	12.2068	0.288463	0.268137	0.459213	0.048551	0.052263	0	5.99e-09	-5.12118	down	--	--	--	--	--	--	D123	--	Uncharacterized protein {ECO:0000313|EMBL:CDJ38319.1} OS=Eimeria tenella (Coccidian parasite) PE=4 SV=1	hypothetical protein, conserved [Eimeria tenella]	Spirometra erinaceieuropaei genome assembly S_erinaceieuropaei ,scaffold SPER_scaffold0016465
EVM0005586	30.6608	27.9025	44.6468	39.2798	1.00465	1.25823	0.782457	0.40158	0.1888	0.282267	2.19e-23	-5.11831	down	--	--	--	--	--	--	--	--	Uncharacterized protein {ECO:0000313|EMBL:CDJ43105.1} OS=Eimeria tenella (Coccidian parasite) PE=4 SV=1	hypothetical protein, conserved [Eimeria tenella]	Eimeria tenella clone Etm010B02 hypothetical protein mRNA, complete cds
EVM0004211	901.34	946.327	1072.43	1040.81	13.2382	15.0567	13.8754	25.6489	21.2233	20.7873	5.63e-69	-5.1042	down	[K]	Transcription	--	K03626|4.20683e-47|tgo:TGME49_005560|nascent polypeptide-associated complex alpha chain, putative (EC:3.4.21.68 3.6.3.8); K03626 nascent polypeptide-associated complex subunit alpha (A)	[K]	Transcription	NAC domain	Nascent polypeptide-associated complex subunit alpha OS=Babesia divergens PE=2 SV=1	Nascent polypeptide-associated complex alpha chain, putative {ECO:0000313|EMBL:CDJ69572.1} OS=Eimeria necatrix PE=4 SV=1	nascent polypeptide-associated complex alpha chain, putative [Eimeria necatrix]	Hammondia hammondi NAC domain-containing protein partial mRNA
EVM0000048	133.661	147.257	212.825	209.409	2.73437	2.66669	2.94994	3.54972	3.46244	4.32171	6.1e-75	-5.09762	down	[RTKL]	--	--	--	[T]	Signal transduction mechanisms	Protein kinase domain	Putative ribosomal protein S6 kinase alpha-2 GN=rskn-2 OS=Caenorhabditis elegans PE=3 SV=2	Uncharacterized protein {ECO:0000313|EMBL:CDJ42369.1} OS=Eimeria tenella (Coccidian parasite) PE=4 SV=1	hypothetical protein, conserved [Eimeria tenella]	--
EVM0008203	65.0824	61.457	79.7375	77.4974	2.59119	2.31764	2.18579	0.268632	0.207011	0.235719	3.23e-11	-5.08884	down	[F]	Nucleotide transport and metabolism	Molecular Function: oxidoreductase activity (GO:0016491);; Biological Process: single-organism metabolic process (GO:0044710);;	K00254|3.70607e-131|tgo:TGME49_010790|dihydroorotate dehydrogenase (EC:1.3.3.1); K00254 dihydroorotate dehydrogenase [EC:1.3.5.2] (A)	[F]	Nucleotide transport and metabolism	Dihydroorotate dehydrogenase	Dihydroorotate dehydrogenase (quinone), mitochondrial (Precursor) GN=PFF0160c OS=Plasmodium falciparum (isolate 3D7) PE=1 SV=1	Dihydroorotate dehydrogenase (quinone), mitochondrial {ECO:0000256|RuleBase:RU361255} OS=Eimeria tenella (Coccidian parasite) PE=3 SV=1	dihydroorotate dehydrogenase, putative [Eimeria tenella]	Neospora caninum Liverpool putative dihydroorotate dehydrogenase (NCLIV_012040) mRNA, complete cds
EVM0004581	25.6001	26.5839	27.4802	26.3479	0.274578	0.979681	1.08664	0.30893	0.147775	0.054728	2.31e-15	-5.07917	down	--	--	--	--	--	--	--	--	Uncharacterized protein {ECO:0000313|EMBL:CDJ67676.1} OS=Eimeria necatrix PE=4 SV=1	hypothetical protein ENH_00040630 [Eimeria necatrix]	Gongylonema pulchrum genome assembly G_pulchrum_Hokkaido ,scaffold GPUH_scaffold0000080
EVM0006506	19.8948	15.9056	23.352	22.7264	0.450768	0.516639	0.684191	0.049026	0.16507	0.386128	2.76e-25	-5.07595	down	--	--	Molecular Function: organic cyclic compound binding (GO:0097159);; Molecular Function: heterocyclic compound binding (GO:1901363);;	K12874|1.01062e-106|tgo:TGME49_114410|hypothetical protein; K12874 intron-binding protein aquarius (A)	[L]	Replication, recombination and repair	--	--	Protein EMB-4, isoform d, related {ECO:0000313|EMBL:CDJ37308.1} OS=Eimeria tenella (Coccidian parasite) PE=4 SV=1	Protein EMB-4, isoform d, related [Eimeria tenella]	Branchiostoma floridae hypothetical protein, mRNA
EVM0001852	39.1221	37.5969	71.8715	73.5194	0.165334	0.167436	0.330685	1.95297	1.73211	1.37363	1.32e-10	-5.06497	down	--	--	--	--	--	--	--	--	TPR domain-containing protein, putative {ECO:0000313|EMBL:CDJ41287.1} OS=Eimeria tenella (Coccidian parasite) PE=4 SV=1	TPR domain-containing protein, putative [Eimeria tenella]	Eimeria tenella hypothetical protein (e1096f12.tmp0041) mRNA, complete cds
EVM0000003	2.83787	3.12176	1.93544	1.37297	0.075886	0.050725	0.022471	0.045825	0	0	3.37e-14	-5.06312	down	--	--	--	K10846|4.7616e-07|pvx:PVX_003735|DNA repair endonuclease; K10846 DNA excision repair protein ERCC-5 (A)	--	--	--	--	Chromosome III, complete sequence, related {ECO:0000313|EMBL:CDJ41545.1} (Fragment) OS=Eimeria tenella (Coccidian parasite) PE=4 SV=1	Chromosome III, complete sequence, related, partial [Eimeria tenella]	Onchocerca flexuosa genome assembly O_flexuosa_Cordoba ,scaffold OFLC_contig0037333
EVM0005194	10.5483	10.4951	18.7106	19.1966	0.480033	0.228468	0.310746	0	0.073961	0.475772	7.15e-14	-5.05914	down	--	--	--	K11426|1.68135e-09|ddi:DDB_G0277331|SET domain-containing protein; K11426 SET and MYND domain-containing protein (A)	[B]	Chromatin structure and dynamics	MYND finger	SET and MYND domain-containing protein DDB_G0277331 GN=DDB_G0277331 OS=Dictyostelium discoideum (Slime mold) PE=3 SV=1	Zinc finger MYND domain-containing protein, putative {ECO:0000313|EMBL:CDJ40263.1} OS=Eimeria tenella (Coccidian parasite) PE=4 SV=1	zinc finger MYND domain-containing protein, putative [Eimeria tenella]	--
EVM0004124	33.7084	35.1069	37.2485	38.2808	1.29077	0.563979	0.557718	0.508633	0.793553	0.297121	7.1e-49	-5.03234	down	--	--	--	--	--	--	--	--	Related to swi/snf-related matrix-associated actin-dependent regulator of chromatin, subfamily c, member 1, related {ECO:0000313|EMBL:CDJ41710.1} OS=Eimeria tenella (Coccidian parasite) PE=4 SV=1	Related to swi/snf-related matrix-associated actin-dependent regulator of chromatin, subfamily c, member 1, related [Eimeria tenella]	--
EVM0006537	194.937	205.235	340.921	312.292	2.14643	2.45093	2.5387	7.46724	8.47866	7.18711	8.34e-20	-4.99043	down	--	--	--	--	--	--	--	--	--	--	Eimeria tenella chromosome 1, ordered contigs
EVM0001164	10.6899	12.5833	6.73944	6.64595	0.218615	0.255655	0.434518	0	0	0	3.71e-11	-4.97811	down	--	--	--	--	--	--	--	--	Uncharacterized protein {ECO:0000313|EMBL:CDJ38736.1} OS=Eimeria tenella (Coccidian parasite) PE=4 SV=1	hypothetical protein, conserved [Eimeria tenella]	--
EVM0002776	162.105	160.75	257.096	246.409	6.3887	6.479	6.76669	2.18196	2.08432	1.63527	5.33e-24	-4.97663	down	[LKJ]	--	--	K14810|1.12401e-108|tgo:TGME49_059220|ATP-dependent nucleolar RNA helicase, putative (EC:3.4.21.72); K14810 ATP-dependent RNA helicase DDX56/DBP9 [EC:3.6.4.13] (A)	[A]	RNA processing and modification	DEAD/DEAH box helicase	Probable ATP-dependent RNA helicase ddx56 GN=ddx56 OS=Dictyostelium discoideum (Slime mold) PE=3 SV=1	ATP-dependent nucleolar RNA helicase, putative {ECO:0000313|EMBL:CDJ42292.1} OS=Eimeria tenella (Coccidian parasite) PE=4 SV=1	ATP-dependent nucleolar RNA helicase, putative [Eimeria tenella]	Hammondia hammondi DEAD/DEAH box helicase domain-containing protein partial mRNA
EVM0003979	67.3465	66.1706	111.501	113.891	2.77693	2.77502	2.70824	1.15889	0.798506	0.873145	5.31e-27	-4.97561	down	--	--	--	--	--	--	--	--	HIT zinc finger domain-containing protein, putative {ECO:0000313|EMBL:CDJ42106.1} OS=Eimeria tenella (Coccidian parasite) PE=4 SV=1	HIT zinc finger domain-containing protein, putative [Eimeria tenella]	PREDICTED: Microplitis demolitor neurogenic locus Notch protein (LOC103569561), transcript variant X3, mRNA
EVM0005737	4.10211	5.0029	21.8187	21.1956	0.224621	0.27708	0.661306	0.253639	0	0.063185	1.03e-08	-4.96907	down	--	--	--	K01613|5.56564e-14|tgo:TGME49_069920|phosphatidylserine decarboxylase proenzyme, putative (EC:4.1.1.65); K01613 phosphatidylserine decarboxylase [EC:4.1.1.65] (A)	--	--	Phosphatidylserine decarboxylase	--	Phosphatidylserine decarboxylase 1, related {ECO:0000313|EMBL:CDJ38274.1} OS=Eimeria tenella (Coccidian parasite) PE=4 SV=1	Phosphatidylserine decarboxylase 1, related [Eimeria tenella]	--
EVM0002903	41.4788	38.8162	29.5937	33.5782	1.0124	1.50188	1.02234	0.214731	0.090654	0.282683	2.37e-20	-4.96856	down	[F]	Nucleotide transport and metabolism	Molecular Function: transferase activity (GO:0016740);;	K18532|3.51496e-21|tgo:TGME49_033400|UPF0101 protein CGI-137, putative (EC:2.7.4.3); K18532 adenylate kinase [EC:2.7.4.3] (A)	[F]	Nucleotide transport and metabolism	AAA domain	Adenylate kinase isoenzyme 6 homolog {ECO:0000255|HAMAP-Rule:MF_03173} GN=E02H1.6 OS=Caenorhabditis elegans PE=1 SV=2	Adenylate kinase isoenzyme 6 homolog {ECO:0000256|HAMAP-Rule:MF_03173} OS=Eimeria tenella (Coccidian parasite) PE=3 SV=1	UPF0101 protein CGI-137, putative [Eimeria tenella]	Ixodes scapularis TATA box binding protein (TBP)-associated factor, mRNA
EVM0004220	1313.34	1254.81	374.87	380.77	27.0742	30.3571	33.4261	0.51393	1.91162	1.19367	1.68e-06	-4.96226	down	--	--	--	--	--	--	--	--	Uncharacterized protein {ECO:0000313|EMBL:CDJ42366.1} OS=Eimeria tenella (Coccidian parasite) PE=4 SV=1	hypothetical protein, conserved [Eimeria tenella]	--
EVM0000478	19.0891	20.5526	14.6834	13.6974	0.174139	0.487582	0.69251	0.178147	0.182833	0.282925	8.14e-31	-4.95935	down	--	--	--	K15172|9.09284e-07|tva:TVAG_420180|KOW motif family protein; K15172 transcription elongation factor SPT5 (A)	--	--	--	--	Uncharacterized protein {ECO:0000313|EMBL:CDJ62111.1} OS=Eimeria necatrix PE=4 SV=1	hypothetical protein, conserved [Eimeria necatrix]	Drosophila grimshawi GH17645 (Dgri\GH17645), mRNA
EVM0006637	86.4216	87.5269	80.045	83.3948	0.427091	0.34311	0.47156	1.89783	2.88556	3.44931	1.78e-11	-4.9572	down	--	--	--	--	--	--	--	--	Uncharacterized protein {ECO:0000313|EMBL:CDJ37203.1} OS=Eimeria tenella (Coccidian parasite) PE=4 SV=1	hypothetical protein, conserved [Eimeria tenella]	Eimeria tenella chromosome 1, ordered contigs
EVM0005815	28.5558	30.8662	28.767	36.5154	1.19663	1.1666	1.08818	0.019539	0.12873	0.073294	1.48e-08	-4.95086	down	--	--	--	--	--	--	--	--	Uncharacterized protein {ECO:0000313|EMBL:CDJ42244.1} OS=Eimeria tenella (Coccidian parasite) PE=4 SV=1	hypothetical protein, conserved [Eimeria tenella]	Drosophila willistoni GK25538 (Dwil\GK25538), mRNA
EVM0000396	13.0224	14.1325	4.09333	4.80398	0.217043	0.363447	0.256597	0.128115	0.046838	0	5.86e-12	-4.93878	down	#N/A	#N/A	#N/A	#N/A	#N/A	#N/A	#N/A	#N/A	#N/A	#N/A	#N/A
EVM0007304	2.29927	1.63102	1.65509	1.55008	0	0.111154	0.065691	0	0	0	8.64e-08	-4.92932	down	[I]	Lipid transport and metabolism	Molecular Function: transferase activity, transferring acyl groups (GO:0016746);;	--	[I]	Lipid transport and metabolism	Acyltransferase	Putative 1-acyl-sn-glycerol-3-phosphate acyltransferase acl-2 GN=acl-2 OS=Caenorhabditis elegans PE=3 SV=1	1-acyl-sn-glycerol-3-phosphate acyltransferase, putative {ECO:0000313|EMBL:CDJ37679.1} OS=Eimeria tenella (Coccidian parasite) PE=4 SV=1	1-acyl-sn-glycerol-3-phosphate acyltransferase, putative [Eimeria tenella]	Neospora caninum Liverpool Lysophosphatidic acid acyltransferase, related (NCLIV_017010) mRNA, complete cds
EVM0000559	57.2261	55.5956	94.4892	96.3763	0.678326	0.605224	0.703493	2.42507	2.12713	2.53285	1.44e-17	-4.92877	down	[O]	Posttranslational modification, protein turnover, chaperones	Molecular Function: serine-type endopeptidase activity (GO:0004252);; Biological Process: proteolysis (GO:0006508);;	--	[O]	Posttranslational modification, protein turnover, chaperones	Trypsin-like peptidase domain	Serine protease HTRA2, mitochondrial {ECO:0000250|UniProtKB:Q9VFJ3} (Precursor) OS=Drosophila ananassae (Fruit fly) PE=3 SV=1	Uncharacterized protein {ECO:0000313|EMBL:CDJ40146.1} OS=Eimeria tenella (Coccidian parasite) PE=4 SV=1	hypothetical protein ETH_00012215 [Eimeria tenella]	Eimeria tenella putative trypsin 2 mRNA, partial cds
EVM0001443	10.0154	14.0002	6.66242	6.56131	0.471371	0.161405	0.064832	0	0.158088	0.158062	1.81e-15	-4.91558	down	--	--	--	--	--	--	--	--	Putative uncharacterized protein {ECO:0000313|EMBL:CAK51492.1} OS=Eimeria tenella (Coccidian parasite) PE=4 SV=1	hypothetical protein [Eimeria tenella strain Houghton]	Eimeria tenella chromosome 1, ordered contigs
EVM0003298	24.2053	25.7711	21.1787	19.8827	0.253564	0.51172	0.350519	0.20995	0.86444	0.559577	3.74e-33	-4.90953	down	--	--	--	--	--	--	--	--	Uncharacterized protein {ECO:0000313|EMBL:CDJ67302.1} OS=Eimeria necatrix PE=4 SV=1	hypothetical protein, conserved [Eimeria necatrix]	Haliotis discus hannai clone CHh533 microsatellite sequence
EVM0005059	21.2754	21.2797	28.136	28.8104	0.709961	0.865933	0.689842	0	0.348093	0.451207	4.62e-17	-4.9082	down	--	--	--	--	--	--	--	--	Uncharacterized protein {ECO:0000313|EMBL:CDJ42154.1} OS=Eimeria tenella (Coccidian parasite) PE=4 SV=1	hypothetical protein, conserved [Eimeria tenella]	--
EVM0006697	287.284	298.527	280.469	304.499	10.6236	11.8601	10.7283	1.56365	1.38903	0.904765	5.25e-11	-4.90337	down	--	--	--	--	--	--	--	--	Uncharacterized protein {ECO:0000313|EMBL:CDJ37235.1} OS=Eimeria tenella (Coccidian parasite) PE=4 SV=1	hypothetical protein, conserved [Eimeria tenella]	PREDICTED: Bombus impatiens hypothetical LOC100742837 (LOC100742837), miscRNA
EVM0006240	5.1689	5.23987	1.59543	2.04705	0.293579	0.041869	0	0	0	0	1.43e-05	-4.86647	down	[P]	Inorganic ion transport and metabolism	Molecular Function: nucleotide binding (GO:0000166);; Molecular Function: phospholipid-translocating ATPase activity (GO:0004012);; Biological Process: phospholipid transport (GO:0015914);; Cellular Component: membrane (GO:0016020);; Molecular Function: metal ion binding (GO:0046872);;	K01530|3.86722e-20|pfd:PFDG_00204|hypothetical protein; K01530 phospholipid-translocating ATPase [EC:3.6.3.1] (A)	[R]	General function prediction only	--	Phospholipid-transporting ATPase tat-1 GN=tat-1 OS=Caenorhabditis elegans PE=3 SV=3	Phospholipid-translocating P-type ATPase, flippase family protein, expressed, related {ECO:0000313|EMBL:CDJ64066.1} (Fragment) OS=Eimeria necatrix PE=4 SV=1	Phospholipid-translocating P-type ATPase, flippase family protein, expressed, related, partial [Eimeria necatrix]	Toxoplasma gondii ME49 ATPase 2, putative, mRNA
EVM0002618	75.7764	83.621	92.9473	99.9341	0.481126	1.11698	0.454995	2.71274	3.40377	2.83193	9.12e-14	-4.8432	down	[R]	General function prediction only	--	K14554|1.61643e-31|tgo:TGME49_069770|WD-repeat membrane protein, putative; K14554 U3 small nucleolar RNA-associated protein 21 (A)	[R]	General function prediction only	Utp21 specific WD40 associated putative domain	--	WD-repeat membrane protein, putative {ECO:0000313|EMBL:CDJ41540.1} (Fragment) OS=Eimeria tenella (Coccidian parasite) PE=4 SV=1	WD-repeat membrane protein, putative, partial [Eimeria tenella]	Eimeria tenella chromosome 1, ordered contigs
EVM0002592	81.1613	85.0868	112.745	111.381	2.87504	3.07645	2.75888	1.48172	1.48337	1.75108	1.84e-64	-4.82895	down	--	--	--	--	--	--	--	--	Uncharacterized protein {ECO:0000313|EMBL:CDJ43182.1} OS=Eimeria tenella (Coccidian parasite) PE=4 SV=1	hypothetical protein, conserved [Eimeria tenella]	--
EVM0007802	118.408	121.89	80.0045	69.0119	1.37525	1.88102	1.34407	2.18649	3.09557	3.01714	2.71e-36	-4.82407	down	[K]	Transcription	--	K12585|9.59926e-114|tgo:TGME49_061050|mitotic control protein dis3, putative (EC:3.1.13.1); K12585 exosome complex exonuclease DIS3/RRP44 [EC:3.1.13.-] (A)	[J]	Translation, ribosomal structure and biogenesis	RNB domain	Probable exosome complex exonuclease RRP44 GN=dis-3 OS=Caenorhabditis elegans PE=3 SV=2	RNB family domain-containing protein {ECO:0000313|EMBL:KEP66252.1} OS=Hammondia hammondi PE=3 SV=1	RNB family domain-containing protein [Hammondia hammondi]	Spirometra erinaceieuropaei genome assembly S_erinaceieuropaei ,scaffold SPER_scaffold0014242
EVM0003343	46.8917	50.227	75.5166	73.8372	1.04206	1.12109	1.15806	2.24437	2.17186	0.349648	4.72e-24	-4.82388	down	[TD]	--	Biological Process: metabolic process (GO:0008152);; Molecular Function: kinase activity (GO:0016301);;	K07178|3.29117e-40|tgo:TGME49_010830|RIO1 family domain-containing protein (EC:2.7.11.1 2.1.1.31); K07178 RIO kinase 1 [EC:2.7.11.1] (A)	[TD]	--	RIO1 family	Serine/threonine-protein kinase rio1 GN=rio1 OS=Dictyostelium discoideum (Slime mold) PE=3 SV=1	RIO1 family domain-containing protein, putative {ECO:0000313|EMBL:CDI78490.1} OS=Eimeria acervulina (Coccidian parasite) PE=4 SV=1	RIO1 family domain-containing protein, putative [Eimeria acervulina]	Eimeria tenella chromosome 1, ordered contigs
EVM0000159	168.084	157.675	138.933	132.383	4.46141	3.96824	3.64259	3.30295	2.57889	2.64075	1e-150	-4.82112	down	--	--	--	--	--	--	--	--	Uncharacterized protein {ECO:0000313|EMBL:CDJ42457.1} OS=Eimeria tenella (Coccidian parasite) PE=4 SV=1	hypothetical protein [Eimeria tenella strain Houghton]	Eimeria tenella hypothetical protein (e2017b09.tmp0221) mRNA, complete cds
EVM0004997	668.451	665.082	887.456	936.822	18.7429	19.1797	18.4836	21.6894	15.8923	15.5237	2.92e-143	-4.81164	down	--	--	--	--	--	--	Sporozoite TA4 surface antigen	Sporulated oocyst TA4 antigen 8 kDa subunit (Precursor) OS=Eimeria tenella (Coccidian parasite) PE=1 SV=2	Putative uncharacterized protein {ECO:0000313|EMBL:AET50829.1} OS=Eimeria tenella (Coccidian parasite) PE=2 SV=1	hypothetical protein [Eimeria tenella]	Eimeria tenella clone Etm031F01 hypothetical protein mRNA, complete cds
EVM0008041	375.97	415.389	383.061	378.478	6.75552	6.38873	6.47338	13.4239	12.4726	9.1426	4.64e-46	-4.75198	down	--	--	--	--	[S]	Function unknown	Alba	--	Uncharacterized protein {ECO:0000313|EMBL:CDJ42779.1} OS=Eimeria tenella (Coccidian parasite) PE=4 SV=1	hypothetical protein, conserved [Eimeria tenella]	--
EVM0004434	1951.49	2048.83	1965.49	2003.66	57.8904	61.7517	60.1117	41.8992	35.8902	33.4128	1.14e-113	-4.7482	down	[J]	Translation, ribosomal structure and biogenesis	Biological Process: mitotic spindle elongation (GO:0000022);; Molecular Function: structural constituent of ribosome (GO:0003735);; Biological Process: translation (GO:0006412);; Molecular Function: transferase activity (GO:0016740);; Cellular Component: cytosolic large ribosomal subunit (GO:0022625);; Biological Process: centrosome duplication (GO:0051298);;	K02885|6.39542e-100|tgo:TGME49_089530|60s ribosomal protein L19, putative; K02885 large subunit ribosomal protein L19e (A)	[J]	Translation, ribosomal structure and biogenesis	Ribosomal protein L19e	60S ribosomal protein L19 GN=RpL19 OS=Drosophila melanogaster (Fruit fly) PE=1 SV=2	Ribosomal protein L19 {ECO:0000256|RuleBase:RU000574} OS=Eimeria acervulina (Coccidian parasite) PE=3 SV=1	60S ribosomal protein L19, putative [Eimeria acervulina]	Toxoplasma gondii ME49 60s ribosomal protein L19, putative, mRNA
EVM0007271	347.4	364.361	543.583	570.021	17.7322	16.2346	16.6572	7.06697	5.62947	2.92616	5.93e-20	-4.74386	down	--	--	--	--	--	--	Protein of unknown function (DUF2423)	--	Uncharacterized protein {ECO:0000313|EMBL:CDJ36923.1} OS=Eimeria tenella (Coccidian parasite) PE=4 SV=1	hypothetical protein, conserved [Eimeria tenella]	--
EVM0007272	29.4987	31.9141	36.9642	36.1638	0.288268	0.285016	0.110214	0.867575	1.8175	1.00785	5.61e-12	-4.74323	down	--	--	--	--	--	--	--	--	Uncharacterized protein {ECO:0000313|EMBL:CDJ37264.1} OS=Eimeria tenella (Coccidian parasite) PE=4 SV=1	hypothetical protein, conserved [Eimeria tenella]	--
EVM0000923	10.1033	11.804	9.48156	8.55731	0.191482	0.57253	0.511488	0	0	0	3.73e-06	-4.70888	down	--	--	--	--	--	--	Nuclear RNA-splicing-associated protein	--	Uncharacterized protein {ECO:0000313|EMBL:CDJ40862.1} OS=Eimeria tenella (Coccidian parasite) PE=4 SV=1	hypothetical protein, conserved [Eimeria tenella]	Spirometra erinaceieuropaei genome assembly S_erinaceieuropaei ,scaffold SPER_contig0194544
EVM0004469	24.0642	20.7209	12.8629	16.2504	0.438621	0.676723	0.580694	0.236765	0.407384	0.322496	3e-44	-4.70241	down	--	--	--	--	--	--	--	--	Uncharacterized protein {ECO:0000313|EMBL:CDI84324.1} OS=Eimeria acervulina (Coccidian parasite) PE=4 SV=1	hypothetical protein, conserved [Eimeria acervulina]	--
EVM0001679	216.877	221.024	254.049	257.816	10.2732	10.3737	10.7139	1.0646	1.30776	1.07246	5.48e-10	-4.69621	down	--	--	--	K12830|0|tgo:TGME49_030960|splicing factor 3B subunit 3, putative; K12830 splicing factor 3B subunit 3 (A)	[A]	RNA processing and modification	CPSF A subunit region	Probable splicing factor 3B subunit 3 GN=sf3b3 OS=Dictyostelium discoideum (Slime mold) PE=3 SV=1	Splicing factor 3B subunit 3, putative {ECO:0000313|EMBL:CDJ40404.1} OS=Eimeria tenella (Coccidian parasite) PE=4 SV=1	Splicing factor 3B subunit 3, putative [Eimeria tenella]	Hammondia hammondi splicing factor 3b, subunit 3, putative partial mRNA
EVM0001434	86.6985	84.6388	117.022	110.687	2.95479	2.14267	3.0354	2.75571	1.98288	2.16017	5.43e-101	-4.68441	down	--	--	--	--	--	--	--	--	Uncharacterized protein {ECO:0000313|EMBL:CDJ44479.1} OS=Eimeria tenella (Coccidian parasite) PE=4 SV=1	hypothetical protein ETH_00040640 [Eimeria tenella]	--
EVM0004928	38.322	32.5712	37.8293	46.901	0.972831	0.772485	0.685983	1.11115	1.84423	0.254225	5.63e-24	-4.68339	down	[J]	Translation, ribosomal structure and biogenesis	--	K07573|5.81155e-45|tgo:TGME49_003610|3'-5' exoribonuclease csl4, putative (EC:3.1.13.-); K07573 exosome complex component CSL4 (A)	[J]	Translation, ribosomal structure and biogenesis	Exosome component EXOSC1/CSL4	--	3'-5' exoribonuclease csl4, putative {ECO:0000313|EMBL:CDJ69727.1} OS=Eimeria necatrix PE=4 SV=1	3&apos;-5&apos; exoribonuclease csl4, putative [Eimeria necatrix]	--
EVM0003552	10.5693	10.297	27.7834	24.6518	0.240287	0.355974	0	0.526727	0.728107	0.693281	1.22e-10	-4.68198	down	--	--	Molecular Function: catalytic activity (GO:0003824);;	K05542|8.37401e-14|tgo:TGME49_002790|dihydrouridine synthase domain-containing protein (EC:5.1.3.9); K05542 tRNA-dihydrouridine synthase 1 [EC:1.3.1.88] (A)	[J]	Translation, ribosomal structure and biogenesis	Dihydrouridine synthase (Dus)	--	Dihydrouridine synthase domain-containing protein, putative {ECO:0000313|EMBL:CDI76437.1} (Fragment) OS=Eimeria acervulina (Coccidian parasite) PE=4 SV=1	dihydrouridine synthase domain-containing protein, putative, partial [Eimeria acervulina]	Eimeria tenella hypothetical protein (e1096f12.tmp0041) mRNA, complete cds
EVM0003664	10.7906	10.2146	3.03047	2.54931	0.121039	0.017963	0.114268	0.08362	0.274882	0.070365	7.24e-11	-4.67269	down	#N/A	#N/A	#N/A	#N/A	#N/A	#N/A	#N/A	#N/A	#N/A	#N/A	#N/A
EVM0008110	14.2765	12.4737	6.67726	8.9264	0.652398	0	0.073322	0.31435	0.25179	0.073579	1.85e-11	-4.65942	down	--	--	--	--	--	--	--	Circumsporozoite protein (Precursor) OS=Plasmodium yoelii yoelii PE=1 SV=1	--	--	--
EVM0001394	83.8402	82.5072	90.9204	91.9358	4.26876	3.52341	3.76183	0.508673	0.537214	0.671193	4.2e-12	-4.65017	down	--	--	--	--	--	--	--	--	Putative uncharacterized protein {ECO:0000313|EMBL:AET50804.1} OS=Eimeria tenella (Coccidian parasite) PE=2 SV=1	hypothetical protein [Eimeria tenella]	Eimeria tenella clone Etm025F06 hypothetical protein mRNA, complete cds
EVM0003363	6.12906	5.7897	3.52803	3.79726	0	0.387737	0.229702	0	0	0	2.93e-05	-4.64119	down	#N/A	#N/A	#N/A	#N/A	#N/A	#N/A	#N/A	#N/A	#N/A	#N/A	#N/A
EVM0003404	132.684	131.893	217.085	244.975	6.18068	6.07411	5.52727	3.50318	3.52482	3.66971	4.57e-52	-4.63725	down	[J]	Translation, ribosomal structure and biogenesis	Biological Process: metabolic process (GO:0008152);; Molecular Function: S-adenosylmethionine-dependent methyltransferase activity (GO:0008757);;	K14835|1.61268e-68|tgo:TGME49_088530|NOL1/NOP2/sun family domain-containing protein (EC:2.1.1.77 3.4.21.72); K14835 ribosomal RNA methyltransferase Nop2 [EC:2.1.1.-] (A)	[A]	RNA processing and modification	NOL1/NOP2/sun family	Reticulocyte-binding protein 2 homolog a {ECO:0000312|EMBL:CAD52492.1} GN=PF13_0198 OS=Plasmodium falciparum (isolate 3D7) PE=3 SV=1	NOL1/NOP2/sun family protein {ECO:0000313|EMBL:KEP60180.1} OS=Hammondia hammondi PE=4 SV=1	NOL1/NOP2/sun family protein [Hammondia hammondi]	Neospora caninum Liverpool ribosomal RNA small subunit methyltransferase F (RRNA(Cytosine-C)), related (NCLIV_041000) mRNA, complete cds
EVM0008108	288.161	316.106	419.036	464.797	15.3547	18.2204	18.9836	0.605119	0.56061	0.388232	7.41e-06	-4.63644	down	[J]	Translation, ribosomal structure and biogenesis	Molecular Function: RNA binding (GO:0003723);; Molecular Function: structural constituent of ribosome (GO:0003735);; Cellular Component: cytosol (GO:0005829);; Biological Process: translation (GO:0006412);; Cellular Component: small ribosomal subunit (GO:0015935);; Biological Process: ribosome biogenesis (GO:0042254);;	K02964|1.91227e-94|tgo:TGME49_025080|40S ribosomal protein S18, putative; K02964 small subunit ribosomal protein S18e (A)	[J]	Translation, ribosomal structure and biogenesis	Ribosomal protein S13/S18	40S ribosomal protein S18 GN=RPS18 OS=Branchiostoma belcheri (Amphioxus) PE=2 SV=1	40S ribosomal protein S18, putative {ECO:0000313|EMBL:CDJ37656.1} OS=Eimeria tenella (Coccidian parasite) PE=3 SV=1	40S ribosomal protein S18, putative [Eimeria tenella]	Hammondia hammondi ribosomal protein RPS18 partial mRNA
EVM0003454	125.451	137.208	69.0218	71.7844	4.57081	3.81756	4.80093	0	0	0.142348	0.000612366	-4.62865	down	[O]	Posttranslational modification, protein turnover, chaperones	--	--	[O]	Posttranslational modification, protein turnover, chaperones	Chaperonin 10 Kd subunit	10 kDa heat shock protein, mitochondrial {ECO:0000250|UniProtKB:P61604} OS=Schistosoma japonicum (Blood fluke) PE=3 SV=2	10 kDa chaperonin, putative {ECO:0000313|EMBL:CDJ40497.1} OS=Eimeria tenella (Coccidian parasite) PE=3 SV=1	10 kDa chaperonin, putative [Eimeria tenella]	Eimeria tenella clone Etm107C03 hypothetical protein mRNA, complete cds
EVM0000406	132.275	144.074	99.2623	91.9931	0.468282	0.545918	0.454032	5.14093	4.5542	5.1475	2.34e-08	-4.62404	down	[C]	Energy production and conversion	Molecular Function: nucleotide binding (GO:0000166);; Biological Process: ATP biosynthetic process (GO:0006754);; Biological Process: proton transport (GO:0015992);; Molecular Function: hydrolase activity, acting on acid anhydrides, catalyzing transmembrane movement of substances (GO:0016820);; Molecular Function: nucleoside-triphosphatase activity (GO:0017111);; Cellular Component: proton-transp…	--	[C]	Energy production and conversion	--	ATP synthase subunit beta, mitochondrial (Precursor) OS=Hemicentrotus pulcherrimus (Sea urchin) PE=2 SV=1	ATP synthase subunit beta {ECO:0000256|RuleBase:RU003553} OS=Eimeria tenella (Coccidian parasite) PE=3 SV=1	ATP synthase beta chain, putative [Eimeria tenella]	Hammondia hammondi ATP synthase beta subunit ATP-B partial mRNA
EVM0004189	32.7415	30.8314	34.0672	29.218	0.48379	0.647558	0.876301	1.02647	1.37664	0.484957	6.18e-40	-4.61219	down	--	--	--	--	--	--	--	--	--	--	Fonticula alba hypothetical protein partial mRNA
EVM0005672	46.324	45.0815	42.6394	40.2979	0.704841	0.800769	0.793516	1.52904	1.04719	1.85133	6.77e-35	-4.60884	down	--	--	--	--	--	--	--	--	Uncharacterized protein {ECO:0000313|EMBL:CDJ41766.1} OS=Eimeria tenella (Coccidian parasite) PE=4 SV=1	hypothetical protein, conserved [Eimeria tenella]	--
EVM0001433	57.4611	57.7958	10.4356	10.9429	1.27828	1.63126	1.65482	0.167668	0.231874	0	1.08e-05	-4.59341	down	--	--	--	--	--	--	--	--	--	--	Drosophila mojavensis GI12284 (Dmoj\GI12284), mRNA
EVM0001480	9.96065	12.4956	5.28244	4.55672	0.142653	0.078635	0.307537	0.506201	0.105486	0.053181	2.63e-12	-4.5809	down	--	--	--	--	--	--	--	--	Uncharacterized protein {ECO:0000313|EMBL:CDJ40847.1} OS=Eimeria tenella (Coccidian parasite) PE=4 SV=1	hypothetical protein ETH_00006040 [Eimeria tenella]	Eimeria tenella hypothetical protein (e1012e08.tmp0421) mRNA, complete cds
EVM0004209	330.371	321.705	320.854	332.388	15.0948	16.2582	15.615	1.97225	0.952282	1.9626	4.7e-09	-4.57391	down	[C]	Energy production and conversion	Molecular Function: cytochrome-c oxidase activity (GO:0004129);; Molecular Function: copper ion binding (GO:0005507);; Cellular Component: membrane (GO:0016020);; Biological Process: electron transport chain (GO:0022900);;	--	[C]	Energy production and conversion	--	Cytochrome c oxidase subunit 1+2 GN=cox1/2 OS=Dictyostelium citrinum (Slime mold) PE=3 SV=1	Uncharacterized protein {ECO:0000313|EMBL:CDJ44006.1} OS=Eimeria tenella (Coccidian parasite) PE=2 SV=1	hypothetical protein [Eimeria tenella]	Eimeria tenella clone Etm006G12 hypothetical protein mRNA, complete cds
EVM0005049	36.2491	33.1289	17.9795	17.6164	0.85265	0.716625	1.15597	0.544993	0.387784	0.547623	7.83e-33	-4.57038	down	--	--	--	--	--	--	--	--	--	--	Eimeria tenella myosin light chain kinase (e1049f06.tmp0011) partial mRNA
EVM0007939	83.6526	82.7924	88.3289	92.878	3.75111	3.85068	3.82356	0.850847	0.618613	1.37176	1.5e-16	-4.55819	down	--	--	Molecular Function: hydrolase activity (GO:0016787);;	K11855|9.28608e-19|tgo:TGME49_026940|ubiquitin carboxyl-terminal hydrolase, putative (EC:3.1.2.15); K11855 ubiquitin carboxyl-terminal hydrolase 36/42 [EC:3.4.19.12] (A)	--	--	Ubiquitin carboxyl-terminal hydrolase	--	Ubiquitin carboxyl-terminal hydrolase, putative {ECO:0000313|EMBL:CDJ64397.1} OS=Eimeria necatrix PE=4 SV=1	ubiquitin carboxyl-terminal hydrolase, putative [Eimeria necatrix]	Eimeria tenella clone Etm123B08 hypothetical protein mRNA, complete cds
EVM0000551	14.1069	12.1424	2.57659	2.18602	0.036386	0.096647	0.293209	0.15355	0.367426	0.184526	1.51e-09	-4.55721	down	--	--	--	--	--	--	--	--	Uncharacterized protein {ECO:0000313|EMBL:CDJ45396.1} (Fragment) OS=Eimeria tenella (Coccidian parasite) PE=4 SV=1	hypothetical protein, conserved, partial [Eimeria tenella]	Drosophila mojavensis GI23713 (Dmoj\GI23713), mRNA
EVM0000249	28.6386	28.7036	35.3225	33.9858	0.700483	0.687248	0.996027	0.797516	0.893957	1.12122	1.16e-83	-4.55332	down	--	--	--	--	--	--	--	--	Uncharacterized protein {ECO:0000313|EMBL:CDJ37348.1} OS=Eimeria tenella (Coccidian parasite) PE=4 SV=1	hypothetical protein, conserved [Eimeria tenella]	Salpingoeca sp. ATCC 50818 hypothetical protein (PTSG_04703) mRNA, complete cds
EVM0001740	15.9558	16.7498	23.0682	21.9437	0.440909	0.555007	0.493616	0.600007	0.489041	0.612654	1.59e-88	-4.54992	down	--	--	--	--	--	--	--	--	Uncharacterized protein {ECO:0000313|EMBL:CDJ42895.1} OS=Eimeria tenella (Coccidian parasite) PE=4 SV=1	hypothetical protein, conserved [Eimeria tenella]	Toxoplasma gondii ME49 hypothetical protein, mRNA
EVM0002376	5.63806	6.61	5.67886	5.8065	0.113114	0.209959	0	0.124448	0.355821	0.133677	3.08e-19	-4.54875	down	--	--	--	--	--	--	--	--	--	--	Eimeria tenella hypothetical protein (eimer2431f01.tmp0010) partial mRNA
EVM0003768	154.654	146.124	108.036	118.599	6.36126	6.00646	6.84439	0.625878	1.03421	0.517687	2.35e-09	-4.54501	down	[RTKL]	--	Molecular Function: protein kinase activity (GO:0004672);; Molecular Function: ATP binding (GO:0005524);; Biological Process: protein phosphorylation (GO:0006468);;	--	[RT]	--	Protein kinase domain	Serine/threonine-protein kinase Genghis Khan GN=gek OS=Drosophila melanogaster (Fruit fly) PE=1 SV=1	Uncharacterized protein {ECO:0000313|EMBL:CDJ38894.1} OS=Eimeria tenella (Coccidian parasite) PE=4 SV=1	hypothetical protein, conserved [Eimeria tenella]	Eimeria tenella clone Etm120D07 hypothetical protein mRNA, complete cds
EVM0006376	18.4162	16.8353	7.78582	8.90092	0.563784	0.680258	0.366013	0	0.065689	0.292164	6.27e-10	-4.53791	down	--	--	--	--	--	--	--	--	Uncharacterized protein {ECO:0000313|EMBL:CDJ67305.1} (Fragment) OS=Eimeria necatrix PE=4 SV=1	hypothetical protein ENH_00033810, partial [Eimeria necatrix]	Drosophila virilis GJ16786 (Dvir\GJ16786), mRNA
EVM0004316	4.9575	3.19597	17.5087	18.1079	0.471321	0.318686	0.328341	0.301707	0	0.291843	1.17e-09	-4.52518	down	--	--	--	--	--	--	--	--	Phosphatidylserine decarboxylase proenzyme, putative {ECO:0000313|EMBL:CDJ38275.1} OS=Eimeria tenella (Coccidian parasite) PE=4 SV=1	phosphatidylserine decarboxylase proenzyme, putative [Eimeria tenella]	--
EVM0001343	220.016	232.523	214.221	216.502	8.90653	8.19653	8.94402	4.79236	4.10598	2.59214	7.49e-36	-4.52493	down	--	--	--	--	--	--	--	Protein PF14_0175 GN=PF14_0175 OS=Plasmodium falciparum (isolate 3D7) PE=3 SV=1	Uncharacterized protein {ECO:0000313|EMBL:CDJ39723.1} OS=Eimeria tenella (Coccidian parasite) PE=4 SV=1	hypothetical protein, conserved [Eimeria tenella]	Drosophila mojavensis GI14833 (Dmoj\GI14833), mRNA
EVM0004791	6.25775	4.89357	3.29928	3.57939	0.090485	0.161147	0.238046	0	0	0	7.46e-11	-4.52328	down	--	--	--	--	--	--	--	--	--	--	Haliotis discus hannai clone CHh533 microsatellite sequence
EVM0003179	16.111	14.4101	22.789	24.305	0.797154	0.945804	1.08941	0.146039	0.059751	0	4.13e-06	-4.52242	down	--	--	--	--	--	--	--	--	Uncharacterized protein {ECO:0000313|EMBL:CDJ41673.1} OS=Eimeria tenella (Coccidian parasite) PE=4 SV=1	hypothetical protein, conserved [Eimeria tenella]	Drosophila pseudoobscura pseudoobscura GA27672 (Dpse\GA27672), mRNA
EVM0000380	24.6866	26.6013	14.3148	12.7716	0.506588	0.485118	0	0.926851	0.729833	0.326382	1.78e-14	-4.52116	down	--	--	--	--	--	--	--	--	--	--	Schistocephalus solidus genome assembly S_solidus_NST_G2 ,scaffold SSLN_scaffold0001445
EVM0006820	24.7561	23.6167	31.0717	31.6097	1.38625	1.13525	1.39035	0	0	0	0.00128409	-4.51839	down	--	--	--	--	--	--	--	--	Uncharacterized protein {ECO:0000313|EMBL:CDJ62138.1} (Fragment) OS=Eimeria necatrix PE=4 SV=1	hypothetical protein ENH_00005650, partial [Eimeria necatrix]	Eimeria maxima imp-1 gene for immune mapped protein 1, exons 1-4, strain Weybridge, clone EmaxBAC2k08
EVM0000227	46.9985	45.6789	10.4879	10.2547	1.21079	1.17021	1.79185	0	0.060944	0.062818	6.9e-05	-4.51771	down	--	--	--	K12890|6.83312e-07|tpv:TP04_0313|splicing factor; K12890 splicing factor, arginine/serine-rich 1/9 (A)	[A]	RNA processing and modification	RNA recognition motif. (a.k.a. RRM, RBD, or RNP domain)	Probable splicing factor, arginine/serine-rich 3 GN=rsp-3 OS=Caenorhabditis elegans PE=1 SV=2	Uncharacterized protein {ECO:0000313|EMBL:CDJ40015.1} OS=Eimeria tenella (Coccidian parasite) PE=4 SV=1	hypothetical protein, conserved [Eimeria tenella]	PREDICTED: Solenopsis invicta MAP kinase-activating death domain protein (LOC105199355), mRNA
EVM0007296	29.3977	30.8328	1.95176	1.74677	0.608195	0.792945	0.705393	0	0.130541	0	0.0010882	-4.51643	down	[L]	Replication, recombination and repair	--	--	[R]	General function prediction only	Integrase core domain	Endonuclease GN=POL OS=Drosophila melanogaster (Fruit fly) PE=3 SV=1	Uncharacterized protein {ECO:0000313|EMBL:CDJ67523.1} (Fragment) OS=Eimeria necatrix PE=4 SV=1	hypothetical protein ENH_00037450, partial [Eimeria necatrix]	Eimeria tenella chromosome 1, ordered contigs
EVM0005539	43.9471	49.9977	49.9181	46.4253	0.99994	0.854255	0.477667	2.13456	1.88879	1.45045	1.18e-24	-4.51043	down	--	--	--	--	[S]	Function unknown	Protein of unknown function (DUF410)	Golgi to ER traffic protein 4 homolog GN=DDB_G0281815 OS=Dictyostelium discoideum (Slime mold) PE=3 SV=1	Uncharacterized protein {ECO:0000313|EMBL:CDJ64039.1} OS=Eimeria necatrix PE=4 SV=1	hypothetical protein, conserved [Eimeria necatrix]	--
EVM0008331	81.7346	82.7427	99.532	109.494	2.90205	3.0139	4.32851	2.11934	0.445287	2.76136	2.5e-22	-4.50246	down	--	--	--	--	--	--	--	--	Uncharacterized protein {ECO:0000313|EMBL:CDJ37919.1} OS=Eimeria tenella (Coccidian parasite) PE=4 SV=1	hypothetical protein, conserved [Eimeria tenella]	Eimeria tenella hypothetical protein (eimer1508.tmp20) mRNA, complete cds
EVM0002083	94.4945	99.0598	140.282	138.964	6.10761	4.48985	5.00911	0	0	0	0.00531194	-4.50177	down	[R]	General function prediction only	Molecular Function: transferase activity (GO:0016740);;	K14848|6.33047e-47|tgo:TGME49_111870|WD repeat protein, putative (EC:3.1.2.15); K14848 ribosome assembly protein RRB1 (A)	[R]	General function prediction only	WD domain, G-beta repeat	Glutamate-rich WD repeat-containing protein 1 GN=grwd1 OS=Dictyostelium discoideum (Slime mold) PE=3 SV=1	WD domain, G-beta repeat-containing protein {ECO:0000313|EMBL:KFG28653.1} (Fragment) OS=Toxoplasma gondii p89 PE=4 SV=1	WD domain, G-beta repeat-containing protein, partial [Toxoplasma gondii p89]	Hammondia hammondi WD domain, G-beta repeat-containing protein partial mRNA
EVM0007066	20.5649	19.1555	15.7386	12.3163	0.963452	0.757564	0.440453	0.379443	0.144167	0.092911	1.07e-16	-4.497	down	--	--	--	--	--	--	--	--	Uncharacterized protein {ECO:0000313|EMBL:CDI83445.1} OS=Eimeria acervulina (Coccidian parasite) PE=4 SV=1	hypothetical protein, conserved [Eimeria acervulina]	Eimeria tenella chromosome 1, ordered contigs
EVM0003507	46.3375	44.24	47.8898	40.8577	1.55922	1.22757	1.75371	0.93826	0.966878	1.10404	4.87e-91	-4.48046	down	--	--	Biological Process: ion transport (GO:0006811);;	--	--	--	--	--	Na+/H+ antiporter, putative {ECO:0000313|EMBL:CDJ37499.1} OS=Eimeria tenella (Coccidian parasite) PE=4 SV=1	Na+/H+ antiporter, putative [Eimeria tenella]	Plasmodium vivax SaI-1 sodium/hydrogen exchanger 1 partial mRNA
EVM0000567	50.2854	49.7797	46.2386	45.7328	0.697454	0.592997	0.740569	1.78839	2.08547	2.1238	5.06e-19	-4.46391	down	--	--	--	K14314|2.13585e-77|tgo:TGME49_097750|hypothetical protein; K14314 nuclear pore complex protein Nup210 (A)	--	--	--	--	Uncharacterized protein {ECO:0000313|EMBL:CDJ40292.1} OS=Eimeria tenella (Coccidian parasite) PE=4 SV=1	hypothetical protein, conserved [Eimeria tenella]	--
EVM0005926	64.8628	69.7896	39.2572	37.1084	1.88038	3.21368	3.01473	0.35036	0.387398	0.119674	1.46e-08	-4.45936	down	--	--	--	--	--	--	--	--	--	--	Eimeria tenella hypothetical protein (e1097e2.tmp1) mRNA, complete cds
EVM0003621	13.7104	16.1433	14.6224	13.0904	0.648838	0.391641	0.963694	0	0.291053	0	8.61e-09	-4.44952	down	--	--	--	--	--	--	--	--	Uncharacterized protein {ECO:0000313|EMBL:CDJ39191.1} OS=Eimeria tenella (Coccidian parasite) PE=4 SV=1	hypothetical protein, conserved [Eimeria tenella]	Eimeria tenella clone Etm002F09 hypothetical protein mRNA, complete cds
EVM0000464	36.6699	36.7996	17.0448	14.7444	0.804928	1.40023	1.81794	0	0	0	0.000272181	-4.44844	down	--	--	--	--	--	--	--	--	--	--	Eimeria tenella chromosome 1, ordered contigs
EVM0000186	59.383	57.9375	67.7508	68.6073	1.19862	1.17716	1.20777	2.71723	2.39167	2.29419	2.79e-32	-4.44486	down	[R]	General function prediction only	Molecular Function: IMP dehydrogenase activity (GO:0003938);; Cellular Component: cytoplasm (GO:0005737);; Biological Process: GMP biosynthetic process (GO:0006177);; Molecular Function: hydrolase activity (GO:0016787);; Molecular Function: adenyl nucleotide binding (GO:0030554);; Molecular Function: metal ion binding (GO:0046872);; Biological Process: oxidation-reduction process (GO:0055114);;	K00088|0|tgo:TGME49_033110|inosine-5'-monophosphate dehydrogenase, putative (EC:3.4.23.29 1.1.1.205); K00088 IMP dehydrogenase [EC:1.1.1.205] (A)	[F]	Nucleotide transport and metabolism	IMP dehydrogenase / GMP reductase domain	Inosine-5&apos;-monophosphate dehydrogenase {ECO:0000255|HAMAP-Rule:MF_03156} OS=Toxoplasma gondii PE=1 SV=1	Inosine-5'-monophosphate dehydrogenase {ECO:0000256|HAMAP-Rule:MF_03156} OS=Eimeria tenella (Coccidian parasite) PE=3 SV=1	inosine-5&apos;-monophosphate dehydrogenase [Eimeria tenella]	Eimeria tenella clone Etm105G09 hypothetical protein mRNA, complete cds
EVM0000915	95.5641	100.21	132.864	130.813	3.95979	3.93499	3.76453	3.12549	2.80322	2.91668	2.41e-114	-4.44483	down	[J]	Translation, ribosomal structure and biogenesis	--	K03681|4.30108e-50|tgo:TGME49_112400|hypothetical protein; K03681 exosome complex component RRP40 (A)	[J]	Translation, ribosomal structure and biogenesis	--	Putative exosome complex component rrp40 GN=exosc3 OS=Dictyostelium discoideum (Slime mold) PE=3 SV=1	MGC84934 protein, related {ECO:0000313|EMBL:CDJ41448.1} OS=Eimeria tenella (Coccidian parasite) PE=4 SV=1	MGC84934 protein, related [Eimeria tenella]	--
EVM0001532	122.836	123.962	77.0706	82.1115	3.48378	3.85999	4.23515	1.76329	2.51357	2.39831	5.99e-50	-4.43495	down	--	--	--	--	--	--	XPG I-region	--	XPG N-terminal domain containing protein, putative {ECO:0000313|EMBL:CDJ67584.1} OS=Eimeria necatrix PE=4 SV=1	XPG N-terminal domain containing protein, putative [Eimeria necatrix]	Gongylonema pulchrum genome assembly G_pulchrum_Hokkaido ,scaffold GPUH_contig0000300
EVM0004967	11.5917	10.1318	41.4407	30.7398	0.08746	0.201125	0.135623	1.75176	0.824855	0.728376	8.1e-08	-4.42529	down	#N/A	#N/A	#N/A	#N/A	#N/A	#N/A	#N/A	#N/A	#N/A	#N/A	#N/A
EVM0005115	7.27118	7.00868	6.5547	6.49579	0.12224	0.569038	0.208901	0.212531	0	0	4.52e-07	-4.41518	down	--	--	--	--	--	--	--	--	Dihydrolipoyl dehydrogenase protein, putative {ECO:0000313|EMBL:CDJ65594.1} OS=Eimeria necatrix PE=4 SV=1	dihydrolipoyl dehydrogenase protein, putative [Eimeria necatrix]	Fonticula alba hypothetical protein partial mRNA
EVM0000485	4.26857	3.54996	5.58196	5.47296	0.254527	0.25315	0.030181	0	0	0.202318	6.4e-12	-4.41298	down	--	--	--	--	--	--	--	--	Putative uncharacterized protein {ECO:0000313|EMBL:CAK51375.1} OS=Eimeria tenella (Coccidian parasite) PE=4 SV=1	hypothetical protein [Eimeria tenella strain Houghton]	Eimeria tenella chromosome 1, ordered contigs
EVM0005855	24.8551	25.355	17.4745	17.9088	0.251578	0.425395	0.297025	0.811479	1.16312	0.722767	3.63e-19	-4.40817	down	--	--	--	--	--	--	--	--	Uncharacterized protein {ECO:0000313|EMBL:CDJ40903.1} (Fragment) OS=Eimeria tenella (Coccidian parasite) PE=4 SV=1	hypothetical protein, conserved, partial [Eimeria tenella]	PREDICTED: Harpegnathos saltator neurogenic protein big brain (LOC105181172), mRNA
EVM0007907	21.2996	24.6938	47.4039	50.7879	2.3399	1.22134	2.11894	0	0	0	0.000997116	-4.40068	down	--	--	--	--	--	--	--	--	Uncharacterized protein {ECO:0000313|EMBL:CDJ44985.1} (Fragment) OS=Eimeria tenella (Coccidian parasite) PE=4 SV=1	hypothetical protein, conserved, partial [Eimeria tenella]	--
EVM0007336	7.49277	7.80305	23.0064	21.6886	0.238295	0.177288	0.625654	1.25571	0	0.140284	3.04e-07	-4.39198	down	--	--	--	--	[RT]	--	p25-alpha	--	p25-alpha domain-containing protein, putative {ECO:0000313|EMBL:CDJ40820.1} OS=Eimeria tenella (Coccidian parasite) PE=4 SV=1	p25-alpha domain-containing protein, putative [Eimeria tenella]	Neospora caninum Liverpool tubulin polymerization-promoting protein family member 3, related (NCLIV_009710) mRNA, complete cds
EVM0005561	18.0514	14.2303	27.5496	29.9335	0.07177	0.551614	0	0.998059	1.37905	0.624649	1.78e-07	-4.39085	down	--	--	--	--	--	--	--	--	Uncharacterized protein {ECO:0000313|EMBL:CDJ39832.1} (Fragment) OS=Eimeria tenella (Coccidian parasite) PE=4 SV=1	hypothetical protein ETH_00033515, partial [Eimeria tenella]	--
EVM0005023	35.6446	34.8227	60.8349	58.2632	3.04562	1.92165	2.32558	0	0	0	0.00181286	-4.39042	down	--	--	--	--	--	--	--	--	Ribosome biogenesis protein SSF1, putative {ECO:0000313|EMBL:CDJ37920.1} OS=Eimeria tenella (Coccidian parasite) PE=4 SV=1	ribosome biogenesis protein SSF1, putative [Eimeria tenella]	--
EVM0002909	293.89	306.32	74.376	78.4928	0.693093	0.52244	0.797227	11.2149	9.34317	7.6762	5.86e-06	-4.38164	down	[J]	Translation, ribosomal structure and biogenesis	--	K14842|8.11482e-23|tgo:TGME49_042800|TGF-beta-inducible nuclear protein 1, putative; K14842 ribosome biogenesis protein NSA2 (A)	[R]	General function prediction only	--	Ribosome biogenesis protein NSA2 homolog GN=nsa2 OS=Dictyostelium discoideum (Slime mold) PE=3 SV=1	TGF-beta-inducible nuclear protein 1, putative {ECO:0000313|EMBL:CDJ40049.1} OS=Eimeria tenella (Coccidian parasite) PE=4 SV=1	TGF-beta-inducible nuclear protein 1, putative [Eimeria tenella]	Toxoplasma gondii ME49 TGF-beta-inducible nuclear protein 1, putative, mRNA
EVM0000161	190.524	209.018	235.188	243.148	7.5352	7.70443	7.1724	6.21294	7.00466	5.74088	9.98e-189	-4.36896	down	--	--	Biological Process: transport (GO:0006810);; Cellular Component: integral component of membrane (GO:0016021);;	K15102|1.74907e-87|pif:PITG_18774|Mitochondrial Carrier (MC) Family; K15102 solute carrier family 25 (mitochondrial phosphate transporter), member 3 (A)	[C]	Energy production and conversion	Mitochondrial carrier protein	Phosphate carrier protein, mitochondrial (Precursor) GN=F01G4.6 OS=Caenorhabditis elegans PE=2 SV=1	Phosphate carrier protein, putative {ECO:0000313|EMBL:CDJ41628.1} OS=Eimeria tenella (Coccidian parasite) PE=3 SV=1	phosphate carrier protein, putative [Eimeria tenella]	Neospora caninum Liverpool Mitochondrial phosphate carrier protein, related (NCLIV_067010) mRNA, complete cds
EVM0005187	4.12185	4.45544	3.71013	3.06775	0.231439	0	0.369463	0	0	0	8.4e-06	-4.36764	down	--	--	--	--	--	--	--	--	Uncharacterized protein {ECO:0000313|EMBL:CDJ45318.1} OS=Eimeria tenella (Coccidian parasite) PE=4 SV=1	hypothetical protein, conserved [Eimeria tenella]	Eimeria tenella clone Etm041E11 hypothetical protein mRNA, complete cds
EVM0004215	185.227	180.077	91.5316	82.5175	1.06644	1.10493	0.855585	4.84408	8.71412	6.27429	9.33e-09	-4.36712	down	--	--	--	--	--	--	--	--	Uncharacterized protein {ECO:0000313|EMBL:CDJ45069.1} OS=Eimeria tenella (Coccidian parasite) PE=4 SV=1	hypothetical protein, conserved [Eimeria tenella]	--
EVM0002399	28.407	30.5721	51.807	52.6729	1.75155	1.57637	1.33853	0.818364	1.06557	1.02973	5.42e-40	-4.36296	down	--	--	--	--	--	--	--	Reticulocyte-binding protein 2 homolog a {ECO:0000312|EMBL:CAD52492.1} GN=PF13_0198 OS=Plasmodium falciparum (isolate 3D7) PE=3 SV=1	RIO1 family domain-containing protein, putative {ECO:0000313|EMBL:CDJ64559.1} OS=Eimeria necatrix PE=4 SV=1	RIO1 family domain-containing protein, putative [Eimeria necatrix]	Drosophila virilis GJ15563 (Dvir\GJ15563), mRNA
EVM0007349	31.8595	27.7516	20.1128	18.598	0	0	0	2.39486	0.920079	0	0.00379913	-4.36114	down	#N/A	#N/A	#N/A	#N/A	#N/A	#N/A	#N/A	#N/A	#N/A	#N/A	#N/A
EVM0000268	217.346	231.063	172.504	181.053	1.14133	1.3296	1.11657	7.87493	11.6054	11.164	5.07e-08	-4.35026	down	--	--	--	--	--	--	AP2 domain	--	Uncharacterized protein {ECO:0000313|EMBL:CDJ42744.1} OS=Eimeria tenella (Coccidian parasite) PE=4 SV=1	hypothetical protein, conserved [Eimeria tenella]	Eimeria tenella chromosome 1, ordered contigs
EVM0006337	80.984	75.6273	91.343	86.1253	4.89279	4.6602	5.00712	0.15069	0.090813	0.108633	4.77e-05	-4.34008	down	--	--	--	--	--	--	--	--	Uncharacterized protein {ECO:0000313|EMBL:CDJ39054.1} OS=Eimeria tenella (Coccidian parasite) PE=4 SV=1	hypothetical protein, conserved [Eimeria tenella]	Drosophila mojavensis GI14833 (Dmoj\GI14833), mRNA
EVM0003669	10.5673	10.3508	10.2901	10.3591	0.684787	0.287466	0.32898	0	0.238888	0.276669	6.25e-18	-4.33811	down	--	--	--	--	--	--	--	--	--	--	Spirometra erinaceieuropaei genome assembly S_erinaceieuropaei ,scaffold SPER_contig0004353
EVM0006020	10.823	9.28574	12.6843	13.6002	0.635808	0.86614	0.482897	0	0	0	2.91e-06	-4.33709	down	[FGR]	--	--	K01522|2.63475e-09|bbo:BBOV_I004910|19.m02241; bis(5'-adenosyl)-triphosphatase; K01522 bis(5'-adenosyl)-triphosphatase [EC:3.6.1.29] (A)	[FR]	--	--	Bis(5&apos;-adenosyl)-triphosphatase GN=fhit OS=Dictyostelium discoideum (Slime mold) PE=3 SV=1	HIT domain-containing protein {ECO:0000313|EMBL:EFW42504.1} OS=Capsaspora owczarzaki (strain ATCC 30864) PE=4 SV=1	HIT domain-containing protein [Capsaspora owczarzaki ATCC 30864]	--
EVM0006643	10.2241	9.09848	6.27179	6.27777	0.19968	0.180997	0.220135	0.262038	0.214898	0.422171	9.35e-36	-4.3326	down	--	--	--	--	--	--	--	--	Uncharacterized protein {ECO:0000313|EMBL:CDJ42611.1} OS=Eimeria tenella (Coccidian parasite) PE=4 SV=1	hypothetical protein, conserved [Eimeria tenella]	--
EVM0005687	26.0283	27.5096	23.5372	23.555	1.24075	1.19015	1.0851	0.412712	0.532324	0.449147	1.51e-31	-4.31243	down	--	--	--	--	--	--	--	--	Uncharacterized protein {ECO:0000313|EMBL:CDJ37550.1} OS=Eimeria tenella (Coccidian parasite) PE=4 SV=1	hypothetical protein, conserved [Eimeria tenella]	--
EVM0000877	115.029	114.142	126.458	125.198	5.49288	5.89698	5.7519	2.66076	1.55262	2.30846	1.51e-26	-4.31137	down	--	--	--	--	--	--	--	--	Uncharacterized protein {ECO:0000313|EMBL:CDJ38090.1} OS=Eimeria tenella (Coccidian parasite) PE=4 SV=1	hypothetical protein, conserved [Eimeria tenella]	--
EVM0002634	20.1279	17.8635	21.0696	22.0554	0.677723	0.792701	0.777384	0.249426	0.443695	0.988935	1.79e-32	-4.30365	down	--	--	--	--	--	--	--	--	Uncharacterized protein {ECO:0000313|EMBL:CDJ40247.1} OS=Eimeria tenella (Coccidian parasite) PE=4 SV=1	hypothetical protein ETH_00035145 [Eimeria tenella]	PREDICTED: Nasonia vitripennis transcription factor MafB-like (LOC100117833), mRNA
EVM0005958	48.7104	51.4361	88.5708	94.8646	3.28164	2.82046	2.91422	1.681	1.74896	1.65212	2.43e-38	-4.29797	down	--	--	--	--	--	--	--	Protein PF14_0175 GN=PF14_0175 OS=Plasmodium falciparum (isolate 3D7) PE=3 SV=1	Uncharacterized protein {ECO:0000313|EMBL:CDJ42234.1} OS=Eimeria tenella (Coccidian parasite) PE=4 SV=1	hypothetical protein, conserved [Eimeria tenella]	PREDICTED: Solenopsis invicta zinc finger protein 384-like (LOC105202880), mRNA
EVM0007914	7.44023	9.09782	4.43392	3.89424	0.3643	0.409783	0.289316	0	0	0.034906	4.64e-06	-4.29498	down	[H]	Coenzyme transport and metabolism	Biological Process: metabolic process (GO:0008152);; Molecular Function: transferase activity (GO:0016740);;	K01918|3.277e-21|tgo:TGME49_065870|pantoate--beta-alanine ligase, putative (EC:2.7.7.3 6.3.2.1); K01918 pantoate--beta-alanine ligase [EC:6.3.2.1] (A)	[H]	Coenzyme transport and metabolism	Pantoate-beta-alanine ligase	Pantoate--beta-alanine ligase GN=panC OS=Dictyostelium discoideum (Slime mold) PE=3 SV=1	Pantoate--beta-alanine ligase, putative {ECO:0000313|EMBL:CDJ42849.1} OS=Eimeria tenella (Coccidian parasite) PE=4 SV=1	pantoate--beta-alanine ligase, putative [Eimeria tenella]	Drosophila erecta GG22522 (Dere\GG22522), mRNA
EVM0004271	14.3488	16.1203	9.01873	10.1793	0.221201	0.208293	0.217784	0.568125	0.630166	0.44991	7.41e-21	-4.29288	down	--	--	--	--	--	--	--	--	Uncharacterized protein {ECO:0000313|EMBL:CDJ42886.1} OS=Eimeria tenella (Coccidian parasite) PE=4 SV=1	hypothetical protein, conserved [Eimeria tenella]	Syphacia muris genome assembly S_muris_Valencia ,scaffold SMUV_scaffold0000248
EVM0006938	2.48198	2.40066	17.5182	16.4477	0.465618	0.263235	0.643662	0	0.055844	0.324313	8.17e-06	-4.2903	down	--	--	--	--	--	--	--	Rhoptry neck protein 2 (Precursor) GN=TGME49_100100 OS=Toxoplasma gondii PE=1 SV=2	Uncharacterized protein {ECO:0000313|EMBL:CDJ38143.1} OS=Eimeria tenella (Coccidian parasite) PE=4 SV=1	hypothetical protein, conserved [Eimeria tenella]	--
EVM0008073	3.30046	3.53485	11.7738	11.3062	0.566041	0.252073	0.4666	0	0	0	0.00101289	-4.28534	down	--	--	--	--	--	--	--	--	Uncharacterized protein {ECO:0000313|EMBL:CDJ43637.1} (Fragment) OS=Eimeria tenella (Coccidian parasite) PE=4 SV=1	hypothetical protein, conserved, partial [Eimeria tenella]	Eimeria tenella chromosome 1, ordered contigs
EVM0006474	15.4281	16.0528	14.5051	12.7685	0.183535	0.038398	0.18157	0.470527	0.848856	0.916273	7e-09	-4.28293	down	--	--	--	--	--	--	--	--	Uncharacterized protein {ECO:0000313|EMBL:CDJ53953.1} OS=Eimeria brunetti PE=4 SV=1	hypothetical protein, conserved [Eimeria brunetti]	Eimeria tenella chromosome 1, ordered contigs
EVM0006114	15.5031	15.1173	11.4952	11.6286	0.426022	0.425544	0.685974	0.193271	0.388748	0.519608	1.3e-40	-4.28203	down	--	--	--	K08874|4.99501e-06|tgo:TGME49_068370|hypothetical protein; K08874 transformation/transcription domain-associated protein (A)	--	--	--	--	Uncharacterized protein {ECO:0000313|EMBL:CDJ43817.1} OS=Eimeria tenella (Coccidian parasite) PE=4 SV=1	hypothetical protein, conserved [Eimeria tenella]	Drosophila erecta GG19721 (Dere\GG19721), mRNA
EVM0006784	174.644	173.76	177.074	175.526	9.9899	8.06262	8.80245	2.95758	3.20773	2.1996	3.5e-20	-4.28157	down	--	--	--	--	--	--	--	--	Uncharacterized protein {ECO:0000313|EMBL:CDJ42949.1} OS=Eimeria tenella (Coccidian parasite) PE=4 SV=1	hypothetical protein, conserved [Eimeria tenella]	Salpingoeca sp. ATCC 50818 Ttll5 protein (PTSG_02223) mRNA, complete cds
EVM0002733	56.9718	63.4754	35.1725	36.034	2.39868	2.67333	2.7268	0	0	0	0.0047376	-4.27183	down	--	--	Molecular Function: transporter activity (GO:0005215);; Cellular Component: membrane (GO:0016020);; Biological Process: single-organism transport (GO:0044765);;	--	--	--	Nucleotide-sugar transporter	--	Putative transporter/permease protein {ECO:0000313|EMBL:EPR57119.1} OS=Toxoplasma gondii GT1 PE=4 SV=1	hypothetical protein, conserved [Toxoplasma gondii ME49]	Neospora caninum Liverpool hypothetical protein (NCLIV_039290) mRNA, complete cds
EVM0008388	133.014	132.995	132.593	128.145	1.01343	1.25038	1.02644	8.31116	6.78491	5.90789	3.6e-09	-4.26916	down	[G]	Carbohydrate transport and metabolism	Molecular Function: transferase activity (GO:0016740);;	K00850|0|tgo:TGME49_026960|phosphofructokinase, putative (EC:2.7.1.90); K00850 6-phosphofructokinase 1 [EC:2.7.1.11] (A)	[G]	Carbohydrate transport and metabolism	Phosphofructokinase	Pyrophosphate--fructose 6-phosphate 1-phosphotransferase {ECO:0000255|HAMAP-Rule:MF_03185} GN=EHI_000730 OS=Entamoeba histolytica PE=1 SV=1	Phosphofructokinase, putative {ECO:0000313|EMBL:CDJ42305.1} OS=Eimeria tenella (Coccidian parasite) PE=4 SV=1	phosphofructokinase, putative [Eimeria tenella]	Neospora caninum Liverpool hypothetical protein (NCLIV_046050) mRNA, complete cds
EVM0008394	37.4337	39.4784	13.9756	15.139	0.743791	0.926776	1.11537	0.559398	0.980302	0.879844	3.17e-25	-4.26487	down	--	--	--	--	--	--	--	--	Translational activator, putative {ECO:0000313|EMBL:CDJ43540.1} (Fragment) OS=Eimeria tenella (Coccidian parasite) PE=4 SV=1	translational activator, putative, partial [Eimeria tenella]	Eimeria tenella chromosome 1, ordered contigs
EVM0004402	291.103	310.556	372.706	377.05	8.05355	8.75392	9.40189	17.6737	13.9256	9.39892	6.03e-40	-4.26434	down	--	--	--	K11290|4.22982e-60|tgo:TGME49_088630|nucleosome assembly domain-containing protein; K11290 template-activating factor I (A)	[L]	Replication, recombination and repair	Nucleosome assembly protein (NAP)	Aspartic acid-rich protein (Precursor) OS=Plasmodium falciparum (isolate fcm17 / Senegal) PE=3 SV=1	Nucleosome assembly domain-containing protein, putative {ECO:0000313|EMBL:CDJ63272.1} OS=Eimeria necatrix PE=3 SV=1	nucleosome assembly domain-containing protein, putative [Eimeria necatrix]	Neospora caninum Liverpool novel protein (Zgc:66430), related (NCLIV_041100) mRNA, complete cds
EVM0000974	5.3414	5.07292	2.96459	3.07711	0.064722	0.070696	0.122203	0.293179	0	0.188128	2.28e-12	-4.24884	down	--	--	--	--	--	--	--	--	Uncharacterized protein {ECO:0000313|EMBL:CDJ57630.1} OS=Eimeria maxima (Coccidian parasite) PE=4 SV=1	hypothetical protein, conserved [Eimeria maxima]	--
EVM0003708	89.8188	93.1139	95.7826	95.0948	2.24236	1.79207	1.65133	4.83562	3.79505	4.18587	1.68e-24	-4.24501	down	[R]	General function prediction only	--	--	[R]	General function prediction only	Beta-lactamase superfamily domain	--	Uncharacterized protein {ECO:0000313|EMBL:CDJ38086.1} OS=Eimeria tenella (Coccidian parasite) PE=4 SV=1	hypothetical protein, conserved [Eimeria tenella]	Hammondia hammondi N-acyl-phosphatidylethanolamine-hydrolyzing phospholipase D family protein partial mRNA
EVM0007242	63.6389	66.0567	91.3163	93.0871	4.43506	4.05561	4.75625	0	0	0.048959	0.0045813	-4.23967	down	--	--	--	--	--	--	Gar1/Naf1 RNA binding region	--	Uncharacterized protein {ECO:0000313|EMBL:CDJ44629.1} OS=Eimeria tenella (Coccidian parasite) PE=4 SV=1	hypothetical protein, conserved [Eimeria tenella]	Haliotis discus hannai clone CHh475 microsatellite sequence
EVM0006612	548.294	573.208	530.12	527.861	14.4663	16.6881	13.696	26.6058	20.3819	18.8618	2.19e-57	-4.23822	down	--	--	--	--	[DZ]	--	Translationally controlled tumour protein	Translationally-controlled tumor protein homolog GN=TCTP OS=Plasmodium chabaudi PE=3 SV=1	Translationally-controlled tumor protein, putative {ECO:0000313|EMBL:CDJ44344.1} OS=Eimeria tenella (Coccidian parasite) PE=4 SV=1	translationally-controlled tumor protein, putative [Eimeria tenella]	Neospora caninum Liverpool Translationally-controlled tumor protein,related (NCLIV_066760) mRNA, complete cds
EVM0001655	168.835	166.682	150.443	163.54	9.70457	8.80887	10.0126	0.356841	0	0	0.00209195	-4.22737	down	--	--	--	K14549|1.80628e-20|tgo:TGME49_039590|WD domain, G-beta repeat-containing protein (EC:2.7.11.7); K14549 U3 small nucleolar RNA-associated protein 15 (A)	--	--	UTP15 C terminal	--	WD domain, G-beta repeat-containing protein, putative {ECO:0000313|EMBL:CDJ44591.1} OS=Eimeria tenella (Coccidian parasite) PE=4 SV=1	WD domain, G-beta repeat-containing protein, putative [Eimeria tenella]	--
EVM0002627	1014.97	1077.53	1255.5	1251.5	36.4336	40.7094	37.4935	51.2272	40.5748	34.3984	1.18e-112	-4.21205	down	[J]	Translation, ribosomal structure and biogenesis	Molecular Function: RNA binding (GO:0003723);; Molecular Function: structural constituent of ribosome (GO:0003735);; Cellular Component: ribosome (GO:0005840);; Biological Process: translation (GO:0006412);;	K02987|4.13721e-150|tgo:TGME49_007440|hypothetical protein; K02987 small subunit ribosomal protein S4e (A)	[J]	Translation, ribosomal structure and biogenesis	Ribosomal family S4e	40S ribosomal protein S4 GN=RpS4 OS=Carabus granulatus (Ground beetle) PE=2 SV=1	40S ribosomal protein S4 {ECO:0000256|PIRNR:PIRNR002116} OS=Eimeria tenella (Coccidian parasite) PE=2 SV=1	hypothetical protein [Eimeria tenella]	Eimeria tenella clone Etm076B01 hypothetical protein mRNA, complete cds
EVM0000347	4.34206	4.59731	4.05713	3.77418	0.033811	0.016705	0.051672	0.209502	0.211599	0.271272	2.56e-08	-4.21057	down	--	--	Molecular Function: nucleotide binding (GO:0000166);; Biological Process: cellular process (GO:0009987);; Molecular Function: nucleoside-triphosphatase activity (GO:0017111);;	K10408|0|tgo:TGME49_106340|dynein gamma chain, flagellar outer arm, putative; K10408 dynein heavy chain, axonemal (A)	[Z]	Cytoskeleton	Dynein heavy chain, N-terminal region 2	Dynein beta chain, ciliary OS=Tripneustes gratilla (Hawaian sea urchin) PE=1 SV=1	Dynein beta chain, flagellar outer arm, putative {ECO:0000313|EMBL:CDJ50938.1} OS=Eimeria brunetti PE=4 SV=1	dynein beta chain, flagellar outer arm, putative [Eimeria brunetti]	Toxoplasma gondii ME49 dynein gamma chain, flagellar outer arm, putative, mRNA
EVM0004096	24.0374	29.0884	8.77155	10.255	1.01137	1.17074	0.859284	0.191538	0.226403	0.057869	2.71e-10	-4.20863	down	--	--	--	--	--	--	--	--	Uncharacterized protein {ECO:0000313|EMBL:CDJ37201.1} OS=Eimeria tenella (Coccidian parasite) PE=4 SV=1	hypothetical protein, conserved [Eimeria tenella]	Anopheles merus clone r2b microsatellite sequence
EVM0007214	19.1582	15.0272	9.37936	9.66241	0.679767	0.987299	0.740312	0	0	0.16822	2.01e-05	-4.19095	down	--	--	--	--	--	--	--	--	--	--	Monosiga brevicollis MX1 predicted protein MONBRDRAFT_38935 mRNA, complete cds
EVM0000575	28.5792	26.2382	12.3956	11.8165	0.506863	1.1191	1.05143	0.378642	0.364312	0.501382	5.98e-19	-4.18901	down	--	--	--	--	--	--	--	--	--	--	Drosophila virilis GJ16603 (Dvir\GJ16603), mRNA
EVM0001666	30.9291	32.5219	15.2843	17.806	0.559986	0.570415	0.534732	0.648616	1.58211	1.03234	1.83e-19	-4.18696	down	--	--	--	--	--	--	--	--	--	--	Eimeria tenella chromosome 1, ordered contigs
EVM0005900	10.1991	9.13207	12.8621	16.4411	0.805394	0.631383	0.702129	0.107236	0	0.254477	3.55e-07	-4.1834	down	--	--	--	--	--	--	--	--	Zinc finger MYND domain-containing protein, putative {ECO:0000313|EMBL:CDJ40263.1} OS=Eimeria tenella (Coccidian parasite) PE=4 SV=1	zinc finger MYND domain-containing protein, putative [Eimeria tenella]	Drosophila willistoni GK25642 (Dwil\GK25642), mRNA
EVM0007904	22.284	20.4906	21.2743	24.9285	1.27597	1.24191	1.58254	0	0	0	0.00206724	-4.17623	down	--	--	--	--	--	--	--	--	Uncharacterized protein {ECO:0000313|EMBL:CDJ44056.1} OS=Eimeria tenella (Coccidian parasite) PE=4 SV=1	hypothetical protein ETH_00017645 [Eimeria tenella]	Glyptapanteles flavicoxis clone BAC 16K15, complete sequence
EVM0004156	6118.11	6896.65	2975.27	2687.41	278.597	290.58	264.547	73.8088	55.4819	35.9488	3.09e-10	-4.16708	down	[J]	Translation, ribosomal structure and biogenesis	Biological Process: reproduction (GO:0000003);; Biological Process: nematode larval development (GO:0002119);; Molecular Function: structural constituent of ribosome (GO:0003735);; Cellular Component: ribosome (GO:0005840);; Biological Process: translation (GO:0006412);; Biological Process: embryo development ending in birth or egg hatching (GO:0009792);; Biological Process: molting cycle, collag…	K02955|1.17259e-76|pfh:PFHG_00224|40S ribosomal protein S14; K02955 small subunit ribosomal protein S14e (A)	[J]	Translation, ribosomal structure and biogenesis	Ribosomal protein S11	40S ribosomal protein S14 GN=rps14 OS=Dictyostelium discoideum (Slime mold) PE=3 SV=1	40S ribosomal protein S14, putative {ECO:0000313|EMBL:CDJ36922.1} OS=Eimeria tenella (Coccidian parasite) PE=3 SV=1	40S ribosomal protein S14, putative [Eimeria tenella]	Neospora caninum Liverpool hypothetical protein (NCLIV_024250) mRNA, complete cds
EVM0003355	26.6222	28.4078	24.3153	20.9634	1.29904	1.85144	1.02667	0.591918	0.244513	0.172892	7.96e-15	-4.16208	down	--	--	--	--	--	--	--	--	--	--	Haliotis discus hannai clone CHh533 microsatellite sequence
EVM0000758	1703.46	1868.1	1545.57	1570.54	52.8251	55.5913	56.2299	67.9836	72.4861	60.056	7.14e-112	-4.14453	down	[J]	Translation, ribosomal structure and biogenesis	Molecular Function: structural constituent of ribosome (GO:0003735);; Molecular Function: DNA-(apurinic or apyrimidinic site) lyase activity (GO:0003906);; Biological Process: translational elongation (GO:0006414);; Cellular Component: cytosolic large ribosomal subunit (GO:0022625);; Biological Process: ribosome biogenesis (GO:0042254);;	K02941|1.00301e-138|tgo:TGME49_018410|60S acidic ribosomal protein P0 (EC:4.2.99.18); K02941 large subunit ribosomal protein LP0 (A)	[J]	Translation, ribosomal structure and biogenesis	60s Acidic ribosomal protein	60S acidic ribosomal protein P0 OS=Eimeria tenella (Coccidian parasite) PE=2 SV=1	Ribosomal phosphoprotein P0 {ECO:0000313|EMBL:BAF62528.1} OS=Neospora caninum (Coccidian parasite) PE=2 SV=1	RecName: Full=60S acidic ribosomal protein P0 [Eimeria tenella]	Eimeria tenella ribosomal protein P0 mRNA, complete cds
EVM0003670	20.5223	21.1666	21.8441	20.2343	0.207533	0.265183	0.260719	1.03547	0.944677	1.503	5.79e-11	-4.14334	down	[O]	Posttranslational modification, protein turnover, chaperones	Biological Process: protein peptidyl-prolyl isomerization (GO:0000413);; Molecular Function: peptidyl-prolyl cis-trans isomerase activity (GO:0003755);; Biological Process: protein folding (GO:0006457);;	K01802|0|tgo:TGME49_083850|peptidyl-prolyl isomerase, putative (EC:5.2.1.8); K01802 peptidylprolyl isomerase [EC:5.2.1.8] (A)	[O]	Posttranslational modification, protein turnover, chaperones	Cyclophilin type peptidyl-prolyl cis-trans isomerase/CLD	Peptidyl-prolyl cis-trans isomerase D, mitochondrial GN=cypD OS=Dictyostelium discoideum (Slime mold) PE=1 SV=1	Putative uncharacterized protein {ECO:0000313|EMBL:AET50588.1} OS=Eimeria tenella (Coccidian parasite) PE=2 SV=1	hypothetical protein [Eimeria tenella]	Eimeria tenella clone Etm079G12 hypothetical protein mRNA, complete cds
EVM0006262	11.1295	12.1456	9.31924	9.07612	0.354483	0.258289	0.266829	0.776112	0.179749	0.367048	7.96e-25	-4.14209	down	--	--	--	--	--	--	--	--	Uncharacterized protein {ECO:0000313|EMBL:CDJ42624.1} OS=Eimeria tenella (Coccidian parasite) PE=4 SV=1	hypothetical protein, conserved [Eimeria tenella]	Eimeria tenella chromosome 1, ordered contigs
EVM0007961	58.2037	60.7077	41.1182	41.4371	2.79591	3.08198	2.89319	0.470258	0.923649	0.861943	1.98e-14	-4.13698	down	--	--	Biological Process: transport (GO:0006810);; Cellular Component: membrane (GO:0016020);;	--	--	--	Triose-phosphate Transporter family	--	Uncharacterized protein {ECO:0000313|EMBL:CDJ39061.1} OS=Eimeria tenella (Coccidian parasite) PE=4 SV=1	hypothetical protein, conserved [Eimeria tenella]	Hammondia hammondi transporter/permease protein partial mRNA
EVM0000787	913.467	980.956	1380.13	1401.99	7.09822	6.20505	6.62383	91.2234	64.5676	56.1713	1.31e-06	-4.13341	down	[J]	Translation, ribosomal structure and biogenesis	Molecular Function: structural constituent of ribosome (GO:0003735);; Cellular Component: mitochondrion (GO:0005739);; Biological Process: translation (GO:0006412);; Cellular Component: cytosolic small ribosomal subunit (GO:0022627);;	K02962|1.94634e-71|tgo:TGME49_007840|40S ribosomal protein S17, putative; K02962 small subunit ribosomal protein S17e (A)	[J]	Translation, ribosomal structure and biogenesis	Ribosomal S17	40S ribosomal protein S17 GN=RPS17 OS=Theileria annulata PE=2 SV=3	40S ribosomal protein S17, putative {ECO:0000313|EMBL:CDJ39750.1} OS=Eimeria tenella (Coccidian parasite) PE=3 SV=1	40S ribosomal protein S17, putative [Eimeria tenella]	Babesia bigemina genome assembly Bbig001 ,chromosome : III
EVM0007235	32.6689	32.9832	26.9419	23.0735	0.450225	0.444405	0.232477	0.803807	1.93428	2.01485	1.5e-10	-4.13271	down	--	--	--	--	--	--	--	--	Uncharacterized protein {ECO:0000313|EMBL:CDJ41427.1} OS=Eimeria tenella (Coccidian parasite) PE=2 SV=1	hypothetical protein [Eimeria tenella]	Eimeria tenella clone Etm080E01 hypothetical protein mRNA, complete cds
EVM0006246	6.45344	6.40727	6.38968	5.02242	0.119204	0.128438	0.112928	0.150418	0.626805	0.106185	1.8e-13	-4.13248	down	--	--	--	--	--	--	--	--	Uncharacterized protein {ECO:0000313|EMBL:CDJ40190.1} OS=Eimeria tenella (Coccidian parasite) PE=4 SV=1	hypothetical protein, conserved [Eimeria tenella]	Spirometra erinaceieuropaei genome assembly S_erinaceieuropaei ,scaffold SPER_scaffold0059332
EVM0003692	12.4827	12.8247	13.0934	14.8692	0.083964	0.173707	0.070785	1.22473	0.615619	0.522886	2.91e-08	-4.11432	down	--	--	--	K10846|4.81476e-06|pvx:PVX_003735|DNA repair endonuclease; K10846 DNA excision repair protein ERCC-5 (A)	--	--	--	--	Uncharacterized protein {ECO:0000313|EMBL:CDJ38858.1} OS=Eimeria tenella (Coccidian parasite) PE=4 SV=1	hypothetical protein, conserved [Eimeria tenella]	--
EVM0007666	9.10358	8.68418	7.72191	6.85158	0.440991	0.554056	0.378664	0.051436	0.283517	0.065082	5.85e-12	-4.10415	down	--	--	--	--	--	--	--	--	Uncharacterized protein {ECO:0000313|EMBL:CDJ42924.1} OS=Eimeria tenella (Coccidian parasite) PE=4 SV=1	hypothetical protein, conserved [Eimeria tenella]	--
EVM0000344	11.6619	11.3086	6.07584	6.61347	0.415314	0.257116	0.367902	0.209428	0.196562	0.436678	3.54e-26	-4.09041	down	--	--	--	--	--	--	--	--	Uncharacterized protein {ECO:0000313|EMBL:CDJ41371.1} OS=Eimeria tenella (Coccidian parasite) PE=4 SV=1	hypothetical protein, conserved [Eimeria tenella]	--
EVM0000805	10.246	9.01921	10.131	9.61941	0.781447	0.204783	0.623802	0.090109	0.164038	0.281345	9.26e-16	-4.07404	down	[KL]	--	Molecular Function: DNA binding (GO:0003677);; Molecular Function: helicase activity (GO:0004386);; Molecular Function: ATP binding (GO:0005524);; Cellular Component: nucleus (GO:0005634);; Molecular Function: transferase activity (GO:0016740);; Molecular Function: nucleosome binding (GO:0031491);; Biological Process: ATP-dependent chromatin remodeling (GO:0043044);;	K11654|9.74928e-31|tgo:TGME49_121440|SWI/SNF-related matrix-associated actin-dependent regulator of chromatin, putative (EC:2.7.11.1); K11654 SWI/SNF-related matrix-associated actin-dependent regulator of chromatin subfamily A member 5 [EC:3.6.4.-] (A)	[K]	Transcription	--	Chromatin-remodeling complex ATPase chain Iswi GN=Iswi OS=Drosophila melanogaster (Fruit fly) PE=1 SV=1	SWI/SNF-related matrix-associated actin-dependent regulator of chromatin, putative {ECO:0000313|EMBL:CDI77835.1} OS=Eimeria acervulina (Coccidian parasite) PE=4 SV=1	SWI/SNF-related matrix-associated actin-dependent regulator of chromatin, putative [Eimeria acervulina]	Neospora caninum Liverpool hypothetical protein (NCLIV_004490) mRNA, complete cds
EVM0002108	125.228	134.466	83.9797	67.1836	0.457305	0.317771	0.559399	7.61779	6.47141	5.37099	1.01e-05	-4.07315	down	--	--	--	--	--	--	--	--	--	--	Drosophila yakuba GE19698 (Dyak\GE19698), mRNA
EVM0005633	15.269	16.5173	12.2082	17.2832	0.122193	0.954281	0.202926	1.21215	0.696485	0	9.87e-09	-4.06926	down	#N/A	#N/A	#N/A	#N/A	#N/A	#N/A	#N/A	#N/A	#N/A	#N/A	#N/A
EVM0003943	48.9256	52.7552	37.3568	34.8401	1.50797	1.43878	1.33768	1.71359	1.27416	2.65487	1.32e-40	-4.05494	down	[K]	Transcription	Molecular Function: ribonuclease activity (GO:0004540);;	K12585|1.2021e-37|tgo:TGME49_061050|mitotic control protein dis3, putative (EC:3.1.13.1); K12585 exosome complex exonuclease DIS3/RRP44 [EC:3.1.13.-] (A)	[J]	Translation, ribosomal structure and biogenesis	RNB domain	Probable exosome complex exonuclease RRP44 GN=dis-3 OS=Caenorhabditis elegans PE=3 SV=2	RNB family domain-containing protein {ECO:0000313|EMBL:KFG39724.1} (Fragment) OS=Toxoplasma gondii p89 PE=3 SV=1	RNB family domain-containing protein, partial [Toxoplasma gondii MAS]	Babesia bigemina genome assembly Bbig001 ,chromosome : II
EVM0002793	149.513	128.831	367.017	340.925	16.4326	17.6686	16.6859	0.033184	0.103577	0.117935	0.00222472	-4.05266	down	--	--	--	--	--	--	--	--	Uncharacterized protein {ECO:0000313|EMBL:CDJ42306.1} OS=Eimeria tenella (Coccidian parasite) PE=4 SV=1	hypothetical protein, conserved [Eimeria tenella]	Eimeria tenella clone Etm033D11 hypothetical protein mRNA, complete cds
EVM0000752	184.024	198.427	234.56	242.11	1.12334	1.59712	1.3556	15.2412	14.0563	11.8869	1.27e-06	-4.0497	down	[O]	Posttranslational modification, protein turnover, chaperones	Molecular Function: 1-phosphatidylinositol-3-phosphate 5-kinase activity (GO:0000285);; Molecular Function: ATP binding (GO:0005524);; Cellular Component: cytoplasm (GO:0005737);; Biological Process: protein folding (GO:0006457);; Molecular Function: unfolded protein binding (GO:0051082);;	K09495|0|tgo:TGME49_005440|TCP-1/cpn60 family chaperonin, putative (EC:2.7.1.150); K09495 T-complex protein 1 subunit gamma (A)	[O]	Posttranslational modification, protein turnover, chaperones	TCP-1/cpn60 chaperonin family	T-complex protein 1 subunit gamma OS=Tetrahymena pyriformis PE=3 SV=1	T-complex protein 1 subunit gamma {ECO:0000256|RuleBase:RU004191} (Fragment) OS=Eimeria acervulina (Coccidian parasite) PE=3 SV=1	TCP-1/cpn60 family chaperonin, putative, partial [Eimeria acervulina]	Neospora caninum Liverpool hypothetical protein (NCLIV_020250) mRNA, complete cds
EVM0001009	14.2825	13.2614	3.44831	4.6323	0.894419	0.490951	0.435941	0.105361	0	0.034676	6.99e-05	-4.04486	down	--	--	--	--	[R]	General function prediction only	--	--	Uncharacterized protein {ECO:0000313|EMBL:CDJ67950.1} OS=Eimeria necatrix PE=4 SV=1	hypothetical protein ENH_00045400 [Eimeria necatrix]	Eimeria tenella chromosome 1, ordered contigs
EVM0001621	14.3283	18.1566	16.653	16.2987	1.25696	0.912216	1.04617	0.062751	0.179197	0.278824	1.37e-10	-4.0315	down	--	--	--	--	--	--	--	--	Uncharacterized protein {ECO:0000313|EMBL:CDJ43623.1} (Fragment) OS=Eimeria tenella (Coccidian parasite) PE=4 SV=1	hypothetical protein ETH_00003005, partial [Eimeria tenella]	PREDICTED: Bombus impatiens hypothetical LOC100742837 (LOC100742837), miscRNA
EVM0005352	88.04	86.0737	106.01	105.464	3.48434	4.18281	3.73416	4.4076	3.93809	3.21439	7.43e-132	-4.02918	down	--	--	--	--	--	--	Nucleolar complex-associated protein	--	Uncharacterized protein {ECO:0000313|EMBL:CDJ39204.1} OS=Eimeria tenella (Coccidian parasite) PE=4 SV=1	hypothetical protein, conserved [Eimeria tenella]	--
EVM0004250	95.5275	91.9386	104.792	105.016	4.13205	3.58987	3.94727	4.18325	4.29557	3.65184	2.19e-194	-4.0204	down	--	--	--	--	--	--	--	--	Uncharacterized protein {ECO:0000313|EMBL:CDJ63115.1} OS=Eimeria necatrix PE=4 SV=1	hypothetical protein, conserved [Eimeria necatrix]	--
EVM0002115	24.5147	24.3573	46.4024	49.2643	0.489137	0.670619	0.495921	2.57043	2.05362	1.86936	1.12e-10	-4.01532	down	--	--	--	--	--	--	--	--	Uncharacterized protein {ECO:0000313|EMBL:CDJ41399.1} OS=Eimeria tenella (Coccidian parasite) PE=4 SV=1	hypothetical protein, conserved [Eimeria tenella]	Eimeria tenella chromosome 1, ordered contigs
EVM0007150	2167.19	2351.2	1789.06	1815.66	14.355	14.1956	14.1362	140.451	152.018	110.637	1.14e-06	-3.99432	down	[LKJ]	--	Molecular Function: translation initiation factor activity (GO:0003743);; Molecular Function: ATP binding (GO:0005524);; Biological Process: translational initiation (GO:0006413);; Molecular Function: ATP-dependent helicase activity (GO:0008026);;	K03257|0|tgo:TGME49_050770|eukaryotic translation initiation factor 4A (EC:3.4.22.44); K03257 translation initiation factor 4A (A)	[J]	Translation, ribosomal structure and biogenesis	DEAD/DEAH box helicase	Eukaryotic initiation factor 4A GN=EIF4-A OS=Cryptosporidium parvum PE=2 SV=1	Eukaryotic translation initiation factor 4a, putative {ECO:0000313|EMBL:CDJ41799.1} OS=Eimeria tenella (Coccidian parasite) PE=3 SV=1	eukaryotic translation initiation factor 4a, putative [Eimeria tenella]	Eimeria tenella clone Etm102C09 hypothetical protein mRNA, complete cds
EVM0007125	18.7183	19.858	10.6983	9.59747	0.973693	0.755978	0.829316	0.322717	0.304463	0.377763	2.16e-20	-3.99053	down	--	--	--	--	--	--	Uncharacterised protein family UPF0564	--	Uncharacterized protein {ECO:0000313|EMBL:CDJ63312.1} OS=Eimeria necatrix PE=4 SV=1	hypothetical protein ENH_00040210 [Eimeria necatrix]	Eimeria tenella chromosome 1, ordered contigs
EVM0002655	3.88914	6.031	3.57714	4.01737	0	0.540907	0.346701	0	0	0	0.000966259	-3.98992	down	--	--	--	--	--	--	Telomerase ribonucleoprotein complex - RNA binding domain	--	Uncharacterized protein {ECO:0000313|EMBL:CDJ45424.1} (Fragment) OS=Eimeria tenella (Coccidian parasite) PE=4 SV=1	hypothetical protein, conserved, partial [Eimeria tenella]	Salpingoeca sp. ATCC 50818 hypothetical protein (PTSG_09269) mRNA, complete cds
EVM0007472	108.145	112.011	117.714	118.442	6.71933	6.7986	6.32949	2.64981	3.70328	2.07271	1.68e-26	-3.98251	down	[R]	General function prediction only	--	K12662|3.15795e-87|tgo:TGME49_043540|U4/U6 small nuclear ribonucleoprotein, putative (EC:2.6.1.45); K12662 U4/U6 small nuclear ribonucleoprotein PRP4 (A)	[A]	RNA processing and modification	WD domain, G-beta repeat	WD repeat-containing protein 5 homolog GN=wdr5 OS=Dictyostelium discoideum (Slime mold) PE=3 SV=1	U4/U6 small nuclear ribonucleoprotein, putative {ECO:0000313|EMBL:CDJ42986.1} OS=Eimeria tenella (Coccidian parasite) PE=4 SV=1	U4/U6 small nuclear ribonucleoprotein, putative [Eimeria tenella]	Hammondia hammondi WD domain, G-beta repeat-containing protein partial mRNA
EVM0007657	58.3289	58.4943	28.5868	30.0407	3.67609	2.91243	3.30832	0.120521	0.075542	0.036001	0.00026655	-3.96643	down	[J]	Translation, ribosomal structure and biogenesis	Molecular Function: nucleotide binding (GO:0000166);; Molecular Function: aminoacyl-tRNA ligase activity (GO:0004812);; Biological Process: tRNA aminoacylation for protein translation (GO:0006418);;	K01869|6.65233e-78|tgo:TGME49_092080|leucyl-tRNA synthetase, putative (EC:6.1.1.4); K01869 leucyl-tRNA synthetase [EC:6.1.1.4] (A)	[J]	Translation, ribosomal structure and biogenesis	tRNA synthetases class I (I, L, M and V)	Leucine--tRNA ligase, cytoplasmic GN=leuS OS=Dictyostelium discoideum (Slime mold) PE=3 SV=1	Leucyl-tRNA synthetase, putative {ECO:0000313|EMBL:CDJ37179.1} OS=Eimeria tenella (Coccidian parasite) PE=3 SV=1	leucyl-tRNA synthetase, putative [Eimeria tenella]	Neospora caninum Liverpool Leucyl-tRNA synthetase 2, related (NCLIV_012860) mRNA, complete cds
EVM0006920	54.7735	56.2763	28.968	29.3003	0.306551	0.542951	0.511692	2.80732	2.79383	2.64943	5.63e-08	-3.9663	down	[R]	General function prediction only	--	--	--	--	Sucrose-6F-phosphate phosphohydrolase	--	Sucrose-6F-phosphate phosphohydrolase {ECO:0000313|EMBL:ESS34071.1} OS=Toxoplasma gondii PE=4 SV=1	Sucrose-6F-phosphate phosphohydrolase [Toxoplasma gondii ME49]	Toxoplasma gondii ME49 hypothetical protein, mRNA
EVM0003952	7.08153	6.41284	3.75824	4.27852	0.33829	0.413506	0.389132	0	0	0.089709	3.22e-05	-3.9527	down	--	--	--	--	--	--	--	--	Protein EMB-4, isoform d, related {ECO:0000313|EMBL:CDJ37308.1} OS=Eimeria tenella (Coccidian parasite) PE=4 SV=1	Protein EMB-4, isoform d, related [Eimeria tenella]	Drosophila pseudoobscura pseudoobscura GA23055 (Dpse\GA23055), mRNA
EVM0005238	1645.03	1814.54	2309.54	2330.39	151.621	160.244	152.165	14.9148	6.71064	3.33596	4.09e-05	-3.95129	down	--	--	--	--	--	--	--	--	--	--	Hammondia hammondi ribosomal protein RPL37 partial mRNA
EVM0005368	60.9064	57.2749	68.216	64.0826	4.90757	4.54308	5.05439	0.244196	0.235889	0.22175	2.46e-05	-3.94559	down	--	--	--	--	[R]	General function prediction only	Zinc finger C-x8-C-x5-C-x3-H type (and similar)	--	Zinc finger CCCH domain-containing protein, related {ECO:0000313|EMBL:CDJ42304.1} OS=Eimeria tenella (Coccidian parasite) PE=4 SV=1	Zinc finger CCCH domain-containing protein, related [Eimeria tenella]	Drosophila willistoni GK19976 (Dwil\GK19976), mRNA
EVM0003340	54.0113	50.6929	33.8633	37.5391	2.43814	2.24425	2.04744	1.41936	1.23138	1.61766	8.43e-48	-3.93379	down	--	--	--	--	--	--	--	--	Uncharacterized protein {ECO:0000313|EMBL:CDJ69645.1} OS=Eimeria necatrix PE=4 SV=1	hypothetical protein ENH_00072180 [Eimeria necatrix]	--
EVM0004139	760.768	761.728	959.28	1033.23	65.9664	70.7905	65.9042	3.09482	4.99058	7.42934	5.13e-06	-3.93245	down	[J]	Translation, ribosomal structure and biogenesis	--	K02872|2.19491e-56|tgo:TGME49_092130|60s ribosomal protein L13a, putative; K02872 large subunit ribosomal protein L13Ae (A)	[J]	Translation, ribosomal structure and biogenesis	--	60S ribosomal protein L13a GN=RPL13A OS=Tetrahymena thermophila (strain SB210) PE=1 SV=1	60S ribosomal protein L13a, putative {ECO:0000313|EMBL:CDI80195.1} OS=Eimeria acervulina (Coccidian parasite) PE=4 SV=1	60S ribosomal protein L13a, putative [Eimeria acervulina]	Hammondia hammondi ribosomal protein RPL13A partial mRNA
EVM0000619	13.2065	13.7833	6.55754	6.82146	0.504078	0.678882	0.946677	0.166231	0.026121	0.169321	4.93e-08	-3.9215	down	--	--	--	--	--	--	SRR1	--	Uncharacterized protein {ECO:0000313|EMBL:CDJ37201.1} OS=Eimeria tenella (Coccidian parasite) PE=4 SV=1	hypothetical protein, conserved [Eimeria tenella]	Zaprionus tuberculatus hunchback (hb) gene, exon 3 and partial cds
EVM0002742	60.5866	58.7982	12.3447	9.70697	2.18959	3.35389	2.10838	0	0	0	0.00472901	-3.91903	down	#N/A	#N/A	#N/A	#N/A	#N/A	#N/A	#N/A	#N/A	#N/A	#N/A	#N/A
EVM0006128	51.0713	55.0119	12.9642	12.9098	1.43161	1.83997	1.76875	1.33397	1.0228	0.879506	3.83e-14	-3.91685	down	--	--	--	--	[I]	Lipid transport and metabolism	Phosphatidyl serine synthase	--	Phosphatidylserine synthase, putative {ECO:0000313|EMBL:CDJ42406.1} OS=Eimeria tenella (Coccidian parasite) PE=4 SV=1	phosphatidylserine synthase, putative [Eimeria tenella]	--
EVM0004748	94.6147	118.417	76.4094	64.8137	4.91099	5.41826	6.22163	2.75651	2.09842	1.4241	3.61e-19	-3.91628	down	[J]	Translation, ribosomal structure and biogenesis	Molecular Function: structural constituent of ribosome (GO:0003735);; Cellular Component: ribosome (GO:0005840);; Biological Process: translation (GO:0006412);;	K02960|5.21477e-75|tgo:TGME49_063040|40S ribosomal protein S16, putative; K02960 small subunit ribosomal protein S16e (A)	[J]	Translation, ribosomal structure and biogenesis	Ribosomal protein S9/S16	40S ribosomal protein S16 GN=RpS16 OS=Spodoptera frugiperda (Fall armyworm) PE=2 SV=1	40S ribosomal protein S16, putative {ECO:0000313|EMBL:CDJ27277.1} OS=Eimeria mitis PE=3 SV=1	40S ribosomal protein S16, putative [Eimeria mitis]	Fonticula alba 40S ribosomal protein S16 mRNA
EVM0005196	42.7959	36.801	55.9293	65.4884	1.25281	1.29313	1.64034	2.45433	2.60804	3.33788	1.52e-21	-3.91143	down	--	--	--	--	--	--	--	--	Uncharacterized protein {ECO:0000313|EMBL:CDJ65635.1} (Fragment) OS=Eimeria necatrix PE=4 SV=1	hypothetical protein ENH_00007920, partial [Eimeria necatrix]	Drosophila mojavensis GI19632 (Dmoj\GI19632), mRNA
EVM0005763	5.42613	7.2366	6.6397	6.53325	0.657877	0.202731	0.480598	0	0.062108	0.118493	1.78e-08	-3.90982	down	--	--	--	--	--	--	Uncharacterised protein family (UPF0160)	--	Melanocyte proliferating gene 1, putative {ECO:0000313|EMBL:CDJ38804.1} OS=Eimeria tenella (Coccidian parasite) PE=4 SV=1	melanocyte proliferating gene 1, putative [Eimeria tenella]	--
EVM0005773	39.781	35.8058	31.5157	37.3448	2.96702	2.87991	2.70514	0.029498	0.140399	0.090385	0.000180953	-3.90504	down	--	--	--	--	--	--	Lipase (class 3)	--	Uncharacterized protein {ECO:0000313|EMBL:CDJ45136.1} OS=Eimeria tenella (Coccidian parasite) PE=4 SV=1	hypothetical protein ETH_00034255 [Eimeria tenella]	Eimeria tenella chromosome 1, ordered contigs
EVM0001199	17.6977	17.5585	24.6342	25.2975	1.74617	1.29097	1.81434	0	0.06785	0	0.0020743	-3.90446	down	--	--	--	--	--	--	--	Coiled-coil domain-containing protein 43 homolog GN=DDB_G0267510 OS=Dictyostelium discoideum (Slime mold) PE=3 SV=1	Uncharacterized protein {ECO:0000313|EMBL:CDJ43426.1} OS=Eimeria tenella (Coccidian parasite) PE=4 SV=1	hypothetical protein, conserved [Eimeria tenella]	Drosophila melanogaster chromosome 3R
EVM0006607	17.3027	16.3606	18.834	19.9087	1.17038	1.69655	1.36349	0.056814	0.088875	0	0.000399259	-3.90285	down	--	--	--	--	--	--	--	--	Uncharacterized protein {ECO:0000313|EMBL:CDJ41491.1} OS=Eimeria tenella (Coccidian parasite) PE=4 SV=1	hypothetical protein, conserved [Eimeria tenella]	--
EVM0004779	145.621	153.911	183.12	185.292	8.00552	7.32709	7.81984	6.57003	6.95181	7.27669	3.41e-186	-3.89026	down	--	--	--	--	--	--	TPR repeat	--	TPR repeat-containing protein YDR161W, related {ECO:0000313|EMBL:CDJ44894.1} OS=Eimeria tenella (Coccidian parasite) PE=2 SV=1	hypothetical protein [Eimeria tenella]	Eimeria tenella clone Etm081H07 hypothetical protein mRNA, complete cds
EVM0006992	18.1838	16.8128	7.28841	6.12556	0.366796	0.588802	0.508913	0.838379	0.630837	0.053985	5.71e-12	-3.87723	down	--	--	Biological Process: fatty acid biosynthetic process (GO:0006633);; Molecular Function: transferase activity, transferring acyl groups other than amino-acyl groups (GO:0016747);;	K09458|2.34909e-12|tgo:TGME49_093590|3-oxoacyl-[acyl-carrier-protein] synthase, putative (EC:2.3.1.41); K09458 3-oxoacyl-[acyl-carrier-protein] synthase II [EC:2.3.1.179] (A)	--	--	Beta-ketoacyl synthase, N-terminal domain	--	3-oxoacyl-[acyl-carrier-protein] synthase, related {ECO:0000313|EMBL:CDJ42930.1} OS=Eimeria tenella (Coccidian parasite) PE=3 SV=1	3-oxoacyl-[acyl-carrier-protein] synthase, related [Eimeria tenella]	--
EVM0005256	30.3117	29.9769	10.4796	11.0808	0.124276	0.188013	0.378222	1.54444	1.31485	1.32842	5.53e-07	-3.87636	down	#N/A	#N/A	#N/A	#N/A	#N/A	#N/A	#N/A	#N/A	#N/A	#N/A	#N/A
EVM0007856	132.851	138.83	74.7095	89.5765	1.17232	1.3028	0.992194	8.70557	8.16699	5.93537	1.55e-07	-3.87181	down	#N/A	#N/A	#N/A	#N/A	#N/A	#N/A	#N/A	#N/A	#N/A	#N/A	#N/A
EVM0004465	38.5973	38.9794	49.5999	50.6086	3.25173	3.44895	2.83583	0.812873	0.778633	0.775865	5.19e-13	-3.86475	down	[S]	Function unknown	Molecular Function: RNA ligase (ATP) activity (GO:0003972);; Molecular Function: ATP binding (GO:0005524);; Biological Process: tRNA splicing, via endonucleolytic cleavage and ligation (GO:0006388);; Molecular Function: metal ion binding (GO:0046872);; Cellular Component: tRNA-splicing ligase complex (GO:0072669);;	K14415|0|tgo:TGME49_007450|hypothetical protein; K14415 tRNA-splicing ligase RtcB [EC:6.5.1.3] (A)	[S]	Function unknown	tRNA-splicing ligase RtcB	tRNA-splicing ligase RtcB homolog {ECO:0000255|HAMAP-Rule:MF_03144} GN=TRIADDRAFT_18395 OS=Trichoplax adhaerens (Trichoplax reptans) PE=3 SV=1	tRNA-splicing ligase RtcB homolog {ECO:0000256|HAMAP-Rule:MF_03144} OS=Toxoplasma gondii GT1 PE=3 SV=1	hypothetical protein, conserved [Toxoplasma gondii ME49]	Neospora caninum Liverpool upf0027 protein PH1602, related (NCLIV_002530) mRNA, complete cds
EVM0007018	178.033	184.752	179.916	188.111	1.70056	1.55879	1.65614	15.2566	12.2396	12.2062	8.06e-07	-3.85651	down	--	--	--	--	[RP]	--	RNA recognition motif. (a.k.a. RRM, RBD, or RNP domain)	Muscle M-line assembly protein unc-89 GN=unc-89 OS=Caenorhabditis elegans PE=1 SV=3	RNA recognition motif. family protein, related {ECO:0000313|EMBL:CDJ41764.1} OS=Eimeria tenella (Coccidian parasite) PE=4 SV=1	RNA recognition motif. family protein, related [Eimeria tenella]	Eimeria tenella chromosome 1, ordered contigs
EVM0002057	19.3569	19.2856	24.5612	21.8497	1.59168	1.43179	1.78776	0	0	0	0.00966747	-3.85453	down	--	--	--	--	--	--	--	--	Uncharacterized protein {ECO:0000313|EMBL:CDJ39393.1} OS=Eimeria tenella (Coccidian parasite) PE=4 SV=1	hypothetical protein, conserved [Eimeria tenella]	--
EVM0006719	38.9961	40.8942	30.1803	29.2725	2.64424	2.76686	3.09864	0.148648	0.163903	0.385667	4.62e-06	-3.83388	down	--	--	--	--	--	--	--	--	Uncharacterized protein {ECO:0000313|EMBL:CDJ39608.1} (Fragment) OS=Eimeria tenella (Coccidian parasite) PE=4 SV=1	hypothetical protein, conserved, partial [Eimeria tenella]	Haliotis discus hannai clone CHh522 microsatellite sequence
EVM0008136	86.7488	89.187	47.9501	55.8127	5.33724	5.70039	6.26415	0.168848	0.080868	0.401772	0.000112168	-3.83356	down	--	--	--	--	--	--	--	--	Uncharacterized protein {ECO:0000313|EMBL:CDI78292.1} OS=Eimeria acervulina (Coccidian parasite) PE=4 SV=1	hypothetical protein EAH_00032050 [Eimeria acervulina]	--
EVM0000077	31.2175	46.6222	49.0112	47.7751	4.74267	0.801826	5.01601	0.303988	0.279855	0.43528	1.18e-05	-3.83292	down	[R]	General function prediction only	--	K14521|0|tgo:TGME49_018610|UPF0202 family protein (EC:2.3.1.128); K14521 N-acetyltransferase 10 [EC:2.3.1.-] (A)	[R]	General function prediction only	GNAT acetyltransferase 2	N-acetyltransferase 10 homolog GN=nat10 OS=Dictyostelium discoideum (Slime mold) PE=3 SV=1	UPF0202 family protein, putative {ECO:0000313|EMBL:CDJ64858.1} OS=Eimeria necatrix PE=4 SV=1	UPF0202 family protein, putative [Eimeria necatrix]	Hammondia hammondi ATPase (DUF699) protein partial mRNA
EVM0008306	5.14161	5.5023	5.37198	5.70984	0.674102	0.370616	0	0	0.256341	0	5.46e-05	-3.82867	down	[L]	Replication, recombination and repair	Molecular Function: nucleotide binding (GO:0000166);; Molecular Function: DNA topoisomerase activity (GO:0003916);;	K02470|3.79623e-09|pcy:PCYB_146520|DNA gyrase subunit b; K02470 DNA gyrase subunit B [EC:5.99.1.3] (A)	[B]	Chromatin structure and dynamics	--	--	DNA gyrase subunit b, putative {ECO:0000313|EMBL:CDJ43679.1} (Fragment) OS=Eimeria tenella (Coccidian parasite) PE=4 SV=1	DNA gyrase subunit b, putative, partial [Eimeria tenella]	Eimeria tenella chromosome 1, ordered contigs
EVM0007821	6.37029	5.83805	13.0863	12.6456	0.5122	0.521524	1.17328	0	0.12624	0.139736	6.41e-06	-3.82438	down	--	--	--	K12666|1.84609e-41|tgo:TGME49_002570|ribophorin I, putative (EC:2.4.1.119); K12666 oligosaccharyltransferase complex subunit alpha (ribophorin I) (A)	[O]	Posttranslational modification, protein turnover, chaperones	Ribophorin I	Dolichyl-diphosphooligosaccharide--protein glycosyltransferase subunit 1 (Precursor) GN=ost1 OS=Dictyostelium discoideum (Slime mold) PE=2 SV=1	Dolichyl-diphosphooligosaccharide--protein glycosyltransferase subunit 1 {ECO:0000256|RuleBase:RU361143} OS=Eimeria tenella (Coccidian parasite) PE=3 SV=1	ribophorin I, putative [Eimeria tenella]	--
EVM0003563	2.22492	2.45452	3.01691	3.51444	0.167622	0.259592	0.197649	0	0	0.100568	2.96e-07	-3.81673	down	--	--	--	--	--	--	--	--	Uncharacterized protein {ECO:0000313|EMBL:CDJ57556.1} OS=Eimeria maxima (Coccidian parasite) PE=4 SV=1	hypothetical protein, conserved [Eimeria maxima]	Fonticula alba hypothetical protein mRNA
EVM0002113	30.6919	29.1514	9.63244	12.1182	1.88904	1.94374	1.02946	0	0	0	0.0029367	-3.81191	down	--	--	--	--	--	--	--	--	--	--	Drosophila melanogaster chromosome X
EVM0001299	74.2179	76.3547	122.856	138.238	3.36647	3.54115	3.54622	6.79198	6.07866	4.72496	6.94e-25	-3.80397	down	[R]	General function prediction only	Molecular Function: GTP binding (GO:0005525);; Biological Process: signal transduction (GO:0007165);;	K06944|0|tgo:TGME49_033260|GTP-binding protein, putative; K06944 (A)	[T]	Signal transduction mechanisms	50S ribosome-binding GTPase	Uncharacterized GTP-binding protein C02F5.3 GN=C02F5.3 OS=Caenorhabditis elegans PE=3 SV=2	Putative uncharacterized protein {ECO:0000313|EMBL:AET50533.1} OS=Eimeria tenella (Coccidian parasite) PE=2 SV=1	hypothetical protein [Eimeria tenella]	Eimeria tenella clone Etm008B06 hypothetical protein mRNA, complete cds
EVM0002060	27.1797	28.4707	21.7965	21.3839	0.679035	0.581337	0.699375	1.2375	1.52632	1.89739	2.24e-17	-3.80047	down	--	--	--	--	--	--	--	--	Nucleoporin FG repeat-containing protein, putative {ECO:0000313|EMBL:CDJ38331.1} OS=Eimeria tenella (Coccidian parasite) PE=4 SV=1	nucleoporin FG repeat-containing protein, putative [Eimeria tenella]	Haliotis discus hannai clone CHh406 microsatellite sequence
EVM0000831	8.52758	8.7109	8.60221	8.79211	0.605952	0.414616	0.596727	0.255678	0.071881	0.380228	1.33e-20	-3.79692	down	--	--	--	K14786|2.01184e-91|tgo:TGME49_019150|krr1 family, zinc finger-containing protein; K14786 protein KRI1 (A)	[J]	Translation, ribosomal structure and biogenesis	KRI1-like family	Protein KRI1 homolog GN=CG5645 OS=Drosophila melanogaster (Fruit fly) PE=1 SV=1	Krr1 family, zinc finger-containing protein, putative {ECO:0000313|EMBL:CDJ38970.1} OS=Eimeria tenella (Coccidian parasite) PE=4 SV=1	krr1 family, zinc finger-containing protein, putative [Eimeria tenella]	Hammondia hammondi zinc finger, zz type domain-containing protein partial mRNA
EVM0003522	2672.94	2805.97	2744.3	2831.02	153.051	159.659	153.858	135.217	105.288	75.7459	1.22e-64	-3.79161	down	[J]	Translation, ribosomal structure and biogenesis	Molecular Function: RNA binding (GO:0003723);; Molecular Function: structural constituent of ribosome (GO:0003735);; Biological Process: translation (GO:0006412);; Cellular Component: large ribosomal subunit (GO:0015934);;	K02938|7.09778e-155|tgo:TGME49_004020|60S ribosomal protein L8, putative; K02938 large subunit ribosomal protein L8e (A)	[J]	Translation, ribosomal structure and biogenesis	Ribosomal Proteins L2, C-terminal domain	60S ribosomal protein L8 GN=RpL8 OS=Anopheles gambiae (African malaria mosquito) PE=2 SV=2	50S ribosomal protein L2, apicoplast {ECO:0000313|EMBL:CDJ45361.1} OS=Eimeria tenella (Coccidian parasite) PE=2 SV=1	hypothetical protein [Eimeria tenella]	Eimeria tenella clone Etm077E01 hypothetical protein mRNA, complete cds
EVM0004041	59.2634	61.1141	38.8571	44.4643	4.71295	4.94361	3.15548	0.257215	0.165335	0.550879	7.21e-06	-3.78525	down	--	--	--	--	--	--	--	--	--	--	Eimeria tenella chromosome 1, ordered contigs
EVM0000360	1707.99	1605.99	1826.79	1920.54	123.771	137.823	130.008	46.353	33.1456	31.2699	4.32e-14	-3.78479	down	--	--	--	K02903|2.11492e-29|tgo:TGME49_029250|60S ribosomal protein L28, putative; K02903 large subunit ribosomal protein L28e (A)	[J]	Translation, ribosomal structure and biogenesis	Ribosomal L28e protein family	60S ribosomal protein L28 GN=rpl28 OS=Dictyostelium discoideum (Slime mold) PE=2 SV=1	60S ribosomal protein L28, putative {ECO:0000313|EMBL:CDJ66957.1} OS=Eimeria necatrix PE=4 SV=1	60S ribosomal protein L28, putative [Eimeria necatrix]	--
EVM0000231	29.6167	30.4637	37.4112	35.3575	0.202811	0.357394	0.196658	2.57247	2.59024	2.47737	6.08e-06	-3.78467	down	[DKL]	--	--	--	[DKL]	--	--	--	Cyclin like protein 1 {ECO:0000313|EMBL:AEL23247.1} (Fragment) OS=Eimeria tenella (Coccidian parasite) PE=4 SV=1	cyclin like protein 1, partial [Eimeria tenella]	Eimeria tenella cyclin like protein 1 (cyc1) gene, partial cds
EVM0002047	3.90619	4.13554	1.18724	1.72203	0.189069	0.229122	0.115515	0	0	0.167108	1.24e-05	-3.78223	down	[H]	Coenzyme transport and metabolism	--	--	[H]	Coenzyme transport and metabolism	--	4-hydroxybenzoate polyprenyltransferase, mitochondrial (Precursor) OS=Drosophila pseudoobscura pseudoobscura (Fruit fly) PE=3 SV=1	4-hydroxybenzoate octaprenyltransferase, putative {ECO:0000313|EMBL:CDJ38827.1} (Fragment) OS=Eimeria tenella (Coccidian parasite) PE=4 SV=1	4-hydroxybenzoate octaprenyltransferase, putative, partial [Eimeria tenella]	Eimeria tenella chromosome 1, ordered contigs
EVM0006492	26.818	28.1879	33.6715	33.124	0.616307	0.516511	0.558227	2.37041	2.5553	1.53301	1.48e-10	-3.77431	down	--	--	--	--	--	--	--	--	D-3-phosphoglycerate dehydrogenase, putative {ECO:0000313|EMBL:CDJ45082.1} (Fragment) OS=Eimeria tenella (Coccidian parasite) PE=4 SV=1	D-3-phosphoglycerate dehydrogenase, putative, partial [Eimeria tenella]	PREDICTED: Solenopsis invicta uncharacterized LOC105195920 (LOC105195920), mRNA
EVM0001919	954.276	1048.51	577.994	586.921	16.7451	14.7778	14.3005	70.9522	58.5961	37.0382	3.51e-10	-3.7704	down	--	--	Molecular Function: ATP:ADP antiporter activity (GO:0005471);; Cellular Component: mitochondrial inner membrane (GO:0005743);; Cellular Component: integral component of membrane (GO:0016021);; Biological Process: transmembrane transport (GO:0055085);;	K05863|1.56776e-119|tot:TOT_020000129|putative ADP/ATP transporter; K05863 solute carrier family 25 (mitochondrial adenine nucleotide translocator), member 4/5/6/31 (A)	[C]	Energy production and conversion	Mitochondrial carrier protein	Mitochondrial substrate carrier family protein ancA GN=ancA OS=Dictyostelium discoideum (Slime mold) PE=1 SV=1	ADP/ATP carrier, putative {ECO:0000313|EMBL:CDJ41240.1} OS=Eimeria tenella (Coccidian parasite) PE=2 SV=1	hypothetical protein [Eimeria tenella]	Eimeria tenella clone Etm035B04 hypothetical protein mRNA, complete cds
EVM0007180	4.07396	3.02739	3.33032	3.30868	0.210225	0.144017	0.395077	0	0	0.09777	4e-09	-3.76976	down	--	--	--	--	--	--	--	--	--	--	Drosophila yakuba GE17017 (Dyak\GE17017), mRNA
EVM0003039	42.9233	43.8206	36.0505	38.7112	3.13312	3.52664	3.88853	0.032232	0.026347	0.101414	0.000920575	-3.76751	down	--	--	--	--	--	--	--	--	Uncharacterized protein {ECO:0000313|EMBL:CDJ45444.1} OS=Eimeria tenella (Coccidian parasite) PE=4 SV=1	hypothetical protein, conserved [Eimeria tenella]	Salpingoeca sp. ATCC 50818 hypothetical protein (PTSG_11323) mRNA, complete cds
EVM0006244	69.2163	61.8755	89.3076	95.3825	5.51218	5.60969	6.33763	1.61486	1.45286	2.2275	2.13e-14	-3.76382	down	--	--	--	--	--	--	--	--	Uncharacterized protein {ECO:0000313|EMBL:CDJ42471.1} OS=Eimeria tenella (Coccidian parasite) PE=4 SV=1	hypothetical protein, conserved [Eimeria tenella]	Neospora caninum Liverpool unnamed protein product (NCLIV_030300) mRNA, complete cds
EVM0002287	170.545	174.561	178.563	168.344	10.0583	10.5103	10.2986	6.70506	6.2595	6.18181	9.87e-78	-3.76356	down	[J]	Translation, ribosomal structure and biogenesis	Molecular Function: nucleotide binding (GO:0000166);; Molecular Function: aminoacyl-tRNA ligase activity (GO:0004812);; Biological Process: tRNA aminoacylation for protein translation (GO:0006418);;	K01868|0|tgo:TGME49_100260|threonyl-tRNA synthetase, putative (EC:6.1.1.3); K01868 threonyl-tRNA synthetase [EC:6.1.1.3] (A)	[J]	Translation, ribosomal structure and biogenesis	tRNA synthetase class II core domain (G, H, P, S and T)	Probable threonine--tRNA ligase 1, cytoplasmic GN=thrS1 OS=Dictyostelium discoideum (Slime mold) PE=3 SV=1	Threonyl-tRNA synthetase, putative {ECO:0000313|EMBL:CDJ45349.1} OS=Eimeria tenella (Coccidian parasite) PE=3 SV=1	threonyl-tRNA synthetase, putative [Eimeria tenella]	Neospora caninum Liverpool hypothetical protein (NCLIV_060420) mRNA, complete cds
EVM0002576	16.5072	16.0132	28.5186	30.0885	0.430815	0.676786	0.567185	1.45168	1.53592	1.57655	3.12e-13	-3.75931	down	--	--	--	K00327|6.1214e-23|tgo:TGME49_019630|NADPH-cytochrome p450 reductase, putative (EC:1.6.2.4); K00327 NADPH-ferrihemoprotein reductase [EC:1.6.2.4] (A)	--	--	FAD binding domain	--	NADPH-cytochrome p450 reductase, putative {ECO:0000313|EMBL:CDJ41958.1} OS=Eimeria tenella (Coccidian parasite) PE=4 SV=1	NADPH-cytochrome p450 reductase, putative [Eimeria tenella]	Haliotis discus hannai clone CHh406 microsatellite sequence
EVM0005133	3.81772	5.00243	3.80985	4.5808	0.207418	0.215961	0.488884	0.244799	0	0	4.1e-07	-3.75924	down	--	--	--	--	--	--	--	--	Uncharacterized protein {ECO:0000313|EMBL:CDJ40377.1} (Fragment) OS=Eimeria tenella (Coccidian parasite) PE=4 SV=1	hypothetical protein, conserved, partial [Eimeria tenella]	Haliotis discus hannai clone CHh475 microsatellite sequence
EVM0003939	33.3039	33.1696	82.3565	76.637	4.98696	4.72632	3.8831	0.460757	1.24039	1.01854	3.93e-08	-3.73871	down	--	--	--	--	--	--	--	--	--	--	Salpingoeca sp. ATCC 50818 hypothetical protein (PTSG_10145) mRNA, complete cds
EVM0006177	153.85	166.052	180.495	199.225	3.27386	2.77831	3.16407	13.2472	12.0228	13.5779	1.08e-09	-3.73135	down	--	--	Molecular Function: hydrolase activity (GO:0016787);;	--	[J]	Translation, ribosomal structure and biogenesis	MIF4G domain	Eukaryotic translation initiation factor 4 gamma GN=eif4g OS=Dictyostelium discoideum (Slime mold) PE=3 SV=1	MIF4G domain-containing protein, putative {ECO:0000313|EMBL:CDJ38579.1} OS=Eimeria tenella (Coccidian parasite) PE=4 SV=1	MIF4G domain-containing protein, putative [Eimeria tenella]	Hammondia hammondi MIF4G domain-containing protein partial mRNA
EVM0004445	1.06523	1.18362	1.46513	1.47258	0.045058	0.027902	0.029978	0.046805	0.064682	0.078429	4.53e-11	-3.72631	down	--	--	--	--	--	--	--	--	--	--	Drosophila grimshawi GH11471 (Dgri\GH11471), mRNA
EVM0001144	13.4007	12.5468	16.8992	15.8331	0.861698	1.59088	0.834572	0.12763	0.377144	0.365976	1.76e-12	-3.71632	down	#N/A	#N/A	#N/A	#N/A	#N/A	#N/A	#N/A	#N/A	#N/A	#N/A	#N/A
EVM0008152	81.6545	91.1994	25.4706	27.2607	2.38879	3.36224	2.73541	1.94717	2.69348	3.14068	3.85e-16	-3.71286	down	--	--	--	--	--	--	--	--	Uncharacterized protein {ECO:0000313|EMBL:CDJ69776.1} OS=Eimeria necatrix PE=4 SV=1	hypothetical protein, conserved [Eimeria necatrix]	Eimeria tenella clone Etm120H06 hypothetical protein mRNA, complete cds
EVM0008043	19.4522	18.738	6.78072	8.15321	0.357252	0.280297	0.311298	1.13455	0.213169	1.3445	2.83e-08	-3.7094	down	--	--	--	--	--	--	--	--	Uncharacterized protein {ECO:0000313|EMBL:CDJ44814.1} (Fragment) OS=Eimeria tenella (Coccidian parasite) PE=4 SV=1	hypothetical protein, conserved, partial [Eimeria tenella]	Eimeria tenella chromosome 1, ordered contigs
EVM0000960	31.7663	33.9604	39.6877	38.2539	3.37256	2.53487	3.07263	0.413721	0.619566	0.597589	2.1e-09	-3.70932	down	[QR]	--	--	K14850|2.21667e-17|psoj:PHYSODRAFT_378705|hypothetical protein; K14850 ribosomal RNA-processing protein 8 [EC:2.1.1.287] (A)	[A]	RNA processing and modification	Hypothetical methyltransferase	Ribosomal RNA-processing protein 8 GN=rrp8 OS=Dictyostelium discoideum (Slime mold) PE=3 SV=1	Uncharacterized protein {ECO:0000313|EMBL:CDJ69996.1} OS=Eimeria necatrix PE=4 SV=1	hypothetical protein, conserved [Eimeria necatrix]	--
EVM0003392	65.7123	65.7962	66.4464	64.1025	6.15959	5.67939	6.17074	0.093084	0.175917	0.177602	0.000505229	-3.70654	down	[J]	Translation, ribosomal structure and biogenesis	Molecular Function: aminoacyl-tRNA ligase activity (GO:0004812);;	K01880|3.06489e-78|tgo:TGME49_056990|glycyl-tRNA synthetase, putative (EC:6.1.1.14 6.1.1.3); K01880 glycyl-tRNA synthetase [EC:6.1.1.14] (A)	[J]	Translation, ribosomal structure and biogenesis	tRNA synthetase class II core domain (G, H, P, S and T)	Glycine--tRNA ligase GN=grs-1 OS=Caenorhabditis elegans PE=3 SV=2	Glycyl-tRNA synthetase, putative {ECO:0000313|EMBL:CDJ44954.1} OS=Eimeria tenella (Coccidian parasite) PE=3 SV=1	glycyl-tRNA synthetase, putative [Eimeria tenella]	Haliotis discus hannai clone CHh475 microsatellite sequence
EVM0005822	23.2556	22.6037	11.8659	13.1803	1.00465	1.13848	0.908839	0.729742	0.95984	0.469608	2.5e-28	-3.7015	down	[R]	General function prediction only	Molecular Function: RNA binding (GO:0003723);; Cellular Component: nucleolus (GO:0005730);; Biological Process: rRNA processing (GO:0006364);; Cellular Component: intracellular ribonucleoprotein complex (GO:0030529);;	K06961|5.48866e-164|tgo:TGME49_062070|ribosomal RNA assembly protein, putative; K06961 ribosomal RNA assembly protein (A)	[JD]	--	--	KRR1 small subunit processome component homolog {ECO:0000250|UniProtKB:Q9VPU8} OS=Drosophila grimshawi (Fruit fly) PE=3 SV=1	KRR1 small subunit processome component {ECO:0000256|PIRNR:PIRNR006515} OS=Eimeria tenella (Coccidian parasite) PE=3 SV=1	ribosomal RNA assembly protein, putative [Eimeria tenella]	Hammondia hammondi ribosomal rna assembly protein mis3, putative partial mRNA
EVM0005729	23.2452	21.5953	32.4991	30.6226	2.11413	2.47884	2.56087	0.244083	0	0	0.000865598	-3.69883	down	--	--	--	--	--	--	--	--	Uncharacterized protein {ECO:0000313|EMBL:CDJ41455.1} OS=Eimeria tenella (Coccidian parasite) PE=4 SV=1	hypothetical protein, conserved [Eimeria tenella]	Drosophila melanogaster chromosome 2R
EVM0004389	30.7055	25.1174	39.0198	35.7677	0.773308	0.876798	1.08495	3.14317	2.2177	1.31255	2.75e-14	-3.69622	down	--	--	--	--	--	--	--	--	Uncharacterized protein {ECO:0000313|EMBL:CDJ66487.1} OS=Eimeria necatrix PE=4 SV=1	hypothetical protein ENH_00021380 [Eimeria necatrix]	Drosophila virilis GJ15697 (Dvir\GJ15697), mRNA
EVM0007637	378.921	384.465	341.338	329.773	4.23526	3.89865	4.0355	31.7825	31.6098	23.1629	9.45e-07	-3.69441	down	--	--	--	--	--	--	--	--	Putative uncharacterized protein {ECO:0000313|EMBL:AET50628.1} OS=Eimeria tenella (Coccidian parasite) PE=2 SV=1	hypothetical protein [Eimeria tenella]	Eimeria tenella clone Etm106G07 hypothetical protein mRNA, complete cds
EVM0007058	57.2399	57.8564	80.0477	84.933	3.0089	3.14981	3.36901	4.93253	4.05704	2.54415	9.41e-40	-3.68151	down	--	--	--	--	--	--	--	Protein PF14_0175 GN=PF14_0175 OS=Plasmodium falciparum (isolate 3D7) PE=3 SV=1	Uncharacterized protein {ECO:0000313|EMBL:CDJ44369.1} OS=Eimeria tenella (Coccidian parasite) PE=4 SV=1	hypothetical protein, conserved [Eimeria tenella]	Drosophila mojavensis GI10387 (Dmoj\GI10387), mRNA
EVM0007126	38.5938	39.0993	58.908	57.4847	0.886272	1.0364	0.803226	3.45368	3.635	3.99003	1.61e-09	-3.68084	down	--	--	--	--	--	--	--	--	Uncharacterized protein {ECO:0000313|EMBL:CDJ41034.1} (Fragment) OS=Eimeria tenella (Coccidian parasite) PE=4 SV=1	hypothetical protein, conserved, partial [Eimeria tenella]	Eimeria tenella chromosome 1, ordered contigs
EVM0002389	4.20105	4.95743	1.9032	2.01016	0	0.346693	0.486003	0	0	0	0.00242854	-3.66945	down	--	--	--	--	--	--	--	--	Uncharacterized protein {ECO:0000313|EMBL:CDJ37324.1} OS=Eimeria tenella (Coccidian parasite) PE=4 SV=1	hypothetical protein, conserved [Eimeria tenella]	Eimeria maxima imp-1 gene for immune mapped protein 1, exons 1-4, strain Weybridge, clone EmaxBAC2k08
EVM0004030	48.8363	52.5025	58.7981	58.2984	3.61529	4.46534	4.62087	0.911391	1.08301	1.95974	6.2e-14	-3.66926	down	--	--	--	--	--	--	--	--	Uncharacterized protein {ECO:0000313|EMBL:CDJ43075.1} OS=Eimeria tenella (Coccidian parasite) PE=4 SV=1	hypothetical protein, conserved [Eimeria tenella]	Neospora caninum Liverpool complete genome, chromosome Ib
EVM0000928	39.0079	38.0063	27.3172	29.8087	2.3071	2.65104	2.90165	0.508361	0.881747	1.02785	1.76e-13	-3.66758	down	--	--	--	--	--	--	--	--	Uncharacterized protein {ECO:0000313|EMBL:CDJ45429.1} OS=Eimeria tenella (Coccidian parasite) PE=4 SV=1	hypothetical protein ETH_00022105 [Eimeria tenella]	Eimeria tenella clone Etm123B08 hypothetical protein mRNA, complete cds
EVM0002503	1257.4	1320.69	1228.9	1267.69	105.032	116.192	108.249	22.9676	19.4017	17.4707	5.46e-09	-3.66735	down	[J]	Translation, ribosomal structure and biogenesis	Molecular Function: structural constituent of ribosome (GO:0003735);; Cellular Component: ribosome (GO:0005840);; Biological Process: translational elongation (GO:0006414);;	K02943|1.70697e-24|cho:Chro.20020|acidic ribosomal protein P2; K02943 large subunit ribosomal protein LP2 (A)	[J]	Translation, ribosomal structure and biogenesis	60s Acidic ribosomal protein	60S acidic ribosomal protein P2 OS=Eimeria tenella (Coccidian parasite) PE=3 SV=2	60S acidic ribosomal protein P2 {ECO:0000313|EMBL:CDJ43422.1} OS=Eimeria tenella (Coccidian parasite) PE=3 SV=1	ribosomal protein P2 [Eimeria tenella]	Eimeria tenella ribosomal protein P2 mRNA, complete cds
EVM0001735	105.182	108.197	154.224	154.682	7.32566	6.9369	6.86713	6.98317	5.77475	6.34151	1.7e-85	-3.66275	down	--	--	--	--	--	--	Histidine phosphatase superfamily (branch 1)	--	Uncharacterized protein {ECO:0000313|EMBL:CDJ41526.1} OS=Eimeria tenella (Coccidian parasite) PE=4 SV=1	hypothetical protein, conserved [Eimeria tenella]	Salpingoeca sp. ATCC 50818 hypothetical protein (PTSG_04671) mRNA, complete cds
EVM0004878	3.79767	2.62474	1.09497	1.15965	0.363325	0.017069	0.197396	0	0	0	0.00104873	-3.66071	down	--	--	--	--	--	--	--	--	Uncharacterized protein {ECO:0000313|EMBL:CDJ41414.1} OS=Eimeria tenella (Coccidian parasite) PE=4 SV=1	hypothetical protein, conserved [Eimeria tenella]	Eimeria tenella chromosome 1, ordered contigs
EVM0007288	15.0619	13.6839	11.1965	11.4728	0	0	0.337145	1.85045	0.973086	0.332373	0.000446594	-3.65688	down	--	--	Molecular Function: catalytic activity (GO:0003824);;	--	[O]	Posttranslational modification, protein turnover, chaperones	--	Uncharacterized protein C05D11.1 GN=C05D11.1 OS=Caenorhabditis elegans PE=1 SV=2	Putative M16 family peptidase {ECO:0000313|EMBL:CBZ54739.1} OS=Neospora caninum (strain Liverpool) PE=3 SV=1	putative M16 family peptidase [Neospora caninum Liverpool]	Enterobius vermicularis genome assembly E_vermicularis_Canary_Islands ,scaffold EVEC_scaffold0000076
EVM0003445	384.978	395.764	379.837	381.372	8.20077	10.1985	8.78245	25.4947	26.665	34.0131	5.09e-12	-3.65139	down	--	--	--	--	--	--	Major Facilitator Superfamily	--	Major facilitator superfamily domain-containing protein, putative {ECO:0000313|EMBL:CDJ38001.1} OS=Eimeria tenella (Coccidian parasite) PE=4 SV=1	major facilitator superfamily domain-containing protein, putative [Eimeria tenella]	Hammondia hammondi transporter, major facilitator family protein partial mRNA
EVM0000996	8.12015	8.53398	2.06954	2.45618	0.342196	0.389392	0.62008	0	0.001712	0.086454	3.98e-05	-3.65112	down	--	--	--	--	--	--	--	--	Uncharacterized protein {ECO:0000313|EMBL:CDJ27101.1} OS=Eimeria mitis PE=4 SV=1	hypothetical protein, conserved [Eimeria mitis]	--
EVM0006242	27.536	30.9553	5.43462	4.87159	1.53564	1.41111	1.60762	0.343854	0.056579	0.006726	0.000476855	-3.65096	down	[C]	Energy production and conversion	Molecular Function: binding (GO:0005488);; Biological Process: metabolic process (GO:0008152);; Molecular Function: ligase activity (GO:0016874);; Molecular Function: transferase activity, transferring acyl groups, acyl groups converted into alkyl on transfer (GO:0046912);;	K01648|0|tgo:TGME49_023840|ATP-citrate synthase, putative (EC:2.3.3.8 6.2.1.5); K01648 ATP citrate (pro-S)-lyase [EC:2.3.3.8] (A)	[C]	Energy production and conversion	Citrate synthase	Probable ATP-citrate synthase GN=D1005.1 OS=Caenorhabditis elegans PE=3 SV=1	ATP-citrate synthase, putative {ECO:0000313|EMBL:CDJ38422.1} OS=Eimeria tenella (Coccidian parasite) PE=4 SV=1	ATP-citrate synthase, putative [Eimeria tenella]	Toxoplasma gondii ME49 ATP-citrate synthase, putative, mRNA
EVM0004587	5.69466	5.57839	6.25097	5.26914	0.489736	0.450674	0.558972	0.032471	0.110722	0.073952	6.65e-08	-3.63932	down	--	--	--	--	--	--	--	--	Uncharacterized protein {ECO:0000313|EMBL:CDJ42562.1} OS=Eimeria tenella (Coccidian parasite) PE=4 SV=1	hypothetical protein, conserved [Eimeria tenella]	--
EVM0004689	2.86615	2.90029	2.05725	1.6419	0.264517	0.118286	0.265065	0	0	0.015172	0.0033121	-3.63816	down	--	--	--	--	--	--	--	--	WD domain-containing protein, putative {ECO:0000313|EMBL:CDJ42528.1} OS=Eimeria tenella (Coccidian parasite) PE=4 SV=1	WD domain-containing protein, putative [Eimeria tenella]	--
EVM0007605	103.498	92.6051	64.2964	50.762	3.73358	2.63634	4.3512	4.25323	6.41356	2.20842	3.34e-21	-3.63792	down	--	--	--	--	--	--	--	--	Uncharacterized protein {ECO:0000313|EMBL:CDJ41774.1} OS=Eimeria tenella (Coccidian parasite) PE=4 SV=1	hypothetical protein ETH_00009965 [Eimeria tenella]	--
EVM0003847	10.5634	10.665	23.0039	25.4661	0.893508	1.32051	1.00963	0.905854	0.394465	0.741592	5.47e-16	-3.63101	down	#N/A	#N/A	#N/A	#N/A	#N/A	#N/A	#N/A	#N/A	#N/A	#N/A	#N/A
EVM0000569	159.19	159.307	140.964	137.132	13.8579	14.1957	14.9059	1.03448	0.88816	1.1541	2.66e-05	-3.62586	down	--	--	--	--	--	--	--	--	Uncharacterized protein {ECO:0000313|EMBL:CDJ41245.1} OS=Eimeria tenella (Coccidian parasite) PE=4 SV=1	hypothetical protein, conserved [Eimeria tenella]	--
EVM0007356	1.70398	2.1112	3.39147	3.34096	0.25707	0.271737	0.193839	0.031827	0	0	0.000201171	-3.62135	down	--	--	--	--	--	--	--	--	Uncharacterized protein {ECO:0000313|EMBL:CDJ39738.1} OS=Eimeria tenella (Coccidian parasite) PE=4 SV=1	hypothetical protein, conserved [Eimeria tenella]	Drosophila virilis GJ12425 (Dvir\GJ12425), mRNA
EVM0007019	10.8411	8.3889	5.49378	9.80374	0.702348	0.215884	0.203	0.786193	0.495411	0.075074	4.51e-12	-3.61854	down	--	--	--	--	--	--	--	--	Uncharacterized protein {ECO:0000313|EMBL:CDJ66352.1} OS=Eimeria necatrix PE=4 SV=1	hypothetical protein, conserved [Eimeria necatrix]	Spirometra erinaceieuropaei genome assembly S_erinaceieuropaei ,scaffold SPER_scaffold0086349
EVM0003320	165.802	172.07	162.598	160.279	3.09036	2.83061	2.73191	15.1137	10.2039	14.9439	1.67e-08	-3.61516	down	--	--	--	--	--	--	--	--	Putative uncharacterized protein {ECO:0000313|EMBL:CBZ51172.1} OS=Neospora caninum (strain Liverpool) PE=4 SV=1	conserved hypothetical protein [Neospora caninum Liverpool]	Toxoplasma gondii ME49 hypothetical protein, conserved, mRNA
EVM0002163	47.1463	43.9135	43.2244	38.04	0.649228	1.02217	1.08162	4.09739	3.36048	2.70965	5.31e-10	-3.61193	down	--	--	--	--	--	--	Kinase-like	--	Uncharacterized protein {ECO:0000313|EMBL:CDJ42374.1} OS=Eimeria tenella (Coccidian parasite) PE=4 SV=1	hypothetical protein, conserved [Eimeria tenella]	--
EVM0001591	63.9669	62.3465	74.5831	75.299	3.76226	4.11236	4.13443	4.05408	2.93431	3.06218	1.05e-117	-3.61148	down	--	--	--	--	[U]	Intracellular trafficking, secretion, and vesicular transport	Peroxisomal membrane protein (Pex16)	--	Uncharacterized protein {ECO:0000313|EMBL:CDJ40440.1} OS=Eimeria tenella (Coccidian parasite) PE=4 SV=1	hypothetical protein, conserved [Eimeria tenella]	--
EVM0003072	13.002	13.0075	17.7084	17.492	0.484791	0.224455	0.490124	1.19306	0.930594	1.26423	2.25e-12	-3.611	down	--	--	--	--	--	--	Sporozoite TA4 surface antigen	Sporulated oocyst TA4 antigen 8 kDa subunit (Precursor) OS=Eimeria tenella (Coccidian parasite) PE=1 SV=2	SAG family member {ECO:0000313|EMBL:CDJ41978.1} OS=Eimeria tenella (Coccidian parasite) PE=4 SV=1	SAG family member [Eimeria tenella]	Eimeria tenella mRNA for surface antigen 3 (sag3 gene)
EVM0002127	240.966	240.097	274.6	277.089	22.3764	22.702	23.1419	6.11873	5.08328	3.94307	3.95e-10	-3.59976	down	[C]	Energy production and conversion	Molecular Function: ATP binding (GO:0005524);; Biological Process: ATP synthesis coupled proton transport (GO:0015986);; Biological Process: ATP hydrolysis coupled proton transport (GO:0015991);; Cellular Component: proton-transporting ATP synthase complex, catalytic core F(1) (GO:0045261);; Molecular Function: proton-transporting ATP synthase activity, rotational mechanism (GO:0046933);; Molecul…	K02132|0|tgo:TGME49_004400|ATP synthase alpha chain, putative (EC:3.4.21.68); K02132 F-type H+-transporting ATPase subunit alpha (A)	[C]	Energy production and conversion	ATP synthase alpha/beta family, nucleotide-binding domain	ATP synthase subunit alpha, mitochondrial (Precursor) GN=H28O16.1 OS=Caenorhabditis elegans PE=1 SV=1	ATP synthase subunit alpha {ECO:0000256|RuleBase:RU003551} OS=Eimeria tenella (Coccidian parasite) PE=3 SV=1	ATP synthase alpha chain, putative [Eimeria tenella]	Toxoplasma gondii ME49 ATP synthase alpha chain, putative, mRNA
EVM0008239	28.3364	30.5375	29.4018	30.8637	3.00402	2.96076	2.78267	0.058132	0.260541	0.057588	0.000242347	-3.59621	down	--	--	--	--	--	--	--	--	Uncharacterized protein {ECO:0000313|EMBL:CDJ62896.1} OS=Eimeria necatrix PE=4 SV=1	hypothetical protein ENH_00028780 [Eimeria necatrix]	Drosophila grimshawi GH17909 (Dgri\GH17909), mRNA
EVM0007529	37.8749	40.8627	40.5822	44.525	4.15725	4.11153	3.67093	0	0.03162	0.188746	0.00231101	-3.59036	down	--	--	Molecular Function: nucleotide binding (GO:0000166);; Molecular Function: nucleoside-triphosphatase activity (GO:0017111);;	K17681|2.99665e-47|tgo:TGME49_034420|ATPase, AAA family domain-containing protein; K17681 ATPase family AAA domain-containing protein 3A/B (A)	[O]	Posttranslational modification, protein turnover, chaperones	ATPase family associated with various cellular activities (AAA)	ATPase family AAA domain-containing protein 3 GN=atad-3 OS=Caenorhabditis elegans PE=3 SV=2	ATPase, AAA family domain-containing protein, putative {ECO:0000313|EMBL:CDJ37071.1} OS=Eimeria tenella (Coccidian parasite) PE=4 SV=1	ATPase, AAA family domain-containing protein, putative [Eimeria tenella]	Neospora caninum Liverpool complete genome, chromosome X
EVM0004690	134.676	132.043	96.1576	99.859	11.0558	11.2712	12.1482	0.768143	0.386185	0.420453	0.00020193	-3.59034	down	[R]	General function prediction only	--	--	[A]	RNA processing and modification	RNA recognition motif. (a.k.a. RRM, RBD, or RNP domain)	U1 small nuclear ribonucleoprotein A GN=snf OS=Drosophila melanogaster (Fruit fly) PE=1 SV=1	Uncharacterized protein {ECO:0000313|EMBL:CDJ44867.1} OS=Eimeria tenella (Coccidian parasite) PE=4 SV=1	hypothetical protein, conserved [Eimeria tenella]	Eimeria tenella chromosome 1, ordered contigs
EVM0007216	33.4006	31.2299	40.2973	43.023	4.11223	2.88764	3.53058	0	0	0	0.00782754	-3.58958	down	--	--	--	K11108|9.93471e-09|tgo:TGME49_032390|RNA 3' terminal phosphate cyclase, putative (EC:6.5.1.4); K11108 RNA 3'-terminal phosphate cyclase-like protein (A)	[A]	RNA processing and modification	--	Probable RNA 3&apos;-terminal phosphate cyclase-like protein GN=rcl1 OS=Dictyostelium discoideum (Slime mold) PE=1 SV=2	Rna 3' terminal phosphate cyclase, putative {ECO:0000313|EMBL:CDJ38083.1} OS=Eimeria tenella (Coccidian parasite) PE=4 SV=1	rna 3&apos; terminal phosphate cyclase, putative [Eimeria tenella]	Eimeria tenella clone Etm123C10 hypothetical protein mRNA, complete cds
EVM0005210	992.919	1069.46	1340.97	1426.66	102.573	115.838	98.9948	30.7255	23.0697	22.4868	1.23e-10	-3.58842	down	--	--	--	--	--	--	--	--	Uncharacterized protein {ECO:0000313|EMBL:CDJ37206.1} OS=Eimeria tenella (Coccidian parasite) PE=2 SV=1	hypothetical protein [Eimeria tenella]	Eimeria tenella clone Etm030D02 hypothetical protein mRNA, complete cds
EVM0005673	474.486	498.908	480.725	521.554	47.3989	48.5447	46.5886	6.5589	5.16737	4.48553	2.1e-06	-3.58711	down	--	--	--	--	--	--	--	--	DnaK family protein, putative {ECO:0000313|EMBL:CDJ42438.1} OS=Eimeria tenella (Coccidian parasite) PE=3 SV=1	DnaK family protein, putative [Eimeria tenella]	Eimeria tenella chromosome 1, ordered contigs
EVM0003011	314.774	324.632	325.026	325.879	27.0654	28.368	26.8771	9.11065	7.583	6.7798	3.27e-13	-3.58206	down	--	--	Biological Process: translational initiation (GO:0006413);; Cellular Component: macromolecular complex (GO:0032991);; Cellular Component: cytoplasmic part (GO:0044444);;	K03250|4.07019e-179|tgo:TGME49_073520|proteasome PCI domain-containing protein; K03250 translation initiation factor 3 subunit E (A)	[J]	Translation, ribosomal structure and biogenesis	PCI domain	Eukaryotic translation initiation factor 3 subunit E {ECO:0000255|HAMAP-Rule:MF_03004} GN=v1g163572 OS=Nematostella vectensis (Starlet sea anemone) PE=3 SV=1	Eukaryotic translation initiation factor 3 subunit E {ECO:0000256|HAMAP-Rule:MF_03004} OS=Eimeria tenella (Coccidian parasite) PE=3 SV=1	proteasome PCI domain-containing protein, putative [Eimeria tenella]	Hammondia hammondi PCI domain-containing protein partial mRNA
EVM0000166	8.00017	7.99815	7.87948	6.72744	0.791514	0.654028	0.620116	0.160769	0.109493	0.08315	1.35e-09	-3.57915	down	[O]	Posttranslational modification, protein turnover, chaperones	--	--	[O]	Posttranslational modification, protein turnover, chaperones	NifU-like domain	NFU1 iron-sulfur cluster scaffold homolog, mitochondrial {ECO:0000250|UniProtKB:Q9UMS0} (Precursor) GN=GH17809 OS=Drosophila grimshawi (Fruit fly) PE=3 SV=1	Uncharacterized protein {ECO:0000313|EMBL:CDJ39967.1} (Fragment) OS=Eimeria tenella (Coccidian parasite) PE=4 SV=1	hypothetical protein, conserved, partial [Eimeria tenella]	Eimeria tenella chromosome 1, ordered contigs
EVM0002912	1052.37	1138.08	941.692	978.656	98.1916	94.189	86.8913	21.1387	16.2081	19.7182	1.97e-09	-3.57691	down	[J]	Translation, ribosomal structure and biogenesis	Molecular Function: RNA binding (GO:0003723);; Cellular Component: ribosome (GO:0005840);;	K02997|8.9109e-98|tgo:TGME49_048480|40S ribosomal protein S9, putative; K02997 small subunit ribosomal protein S9e (A)	[J]	Translation, ribosomal structure and biogenesis	Ribosomal protein S4/S9 N-terminal domain	40S ribosomal protein S9 GN=rps-9 OS=Caenorhabditis elegans PE=3 SV=1	40S ribosomal protein S9, putative {ECO:0000313|EMBL:CDI87489.1} OS=Eimeria praecox PE=3 SV=1	40S ribosomal protein S9, putative [Eimeria acervulina]	Eimeria tenella clone Etm116A03 hypothetical protein mRNA, complete cds
EVM0000155	2.46923	3.48798	1.38651	2.22025	0.106017	0.030694	0.14302	0.286189	0.071883	0.100363	1.84e-10	-3.57475	down	--	--	--	--	--	--	--	--	Uncharacterized protein {ECO:0000313|EMBL:CDJ40690.1} (Fragment) OS=Eimeria tenella (Coccidian parasite) PE=4 SV=1	hypothetical protein, conserved, partial [Eimeria tenella]	PREDICTED: Nasonia vitripennis uncharacterized LOC100115643 (LOC100115643), mRNA
EVM0008252	298.304	308.028	152.944	140.556	7.79401	6.64211	7.5496	12.2196	17.2325	19.0037	6.96e-14	-3.57286	down	--	--	--	--	--	--	--	--	Uncharacterized protein {ECO:0000313|EMBL:CDJ42338.1} OS=Eimeria tenella (Coccidian parasite) PE=4 SV=1	hypothetical protein, conserved [Eimeria tenella]	Salpingoeca sp. ATCC 50818 hypothetical protein (PTSG_03564) mRNA, complete cds
EVM0001102	1.31671	1.48907	1.20433	1.82173	0.197097	0.122045	0.127959	0	0	0	3.61e-05	-3.56774	down	--	--	--	--	--	--	--	--	Uncharacterized protein {ECO:0000313|EMBL:CDJ38762.1} OS=Eimeria tenella (Coccidian parasite) PE=4 SV=1	hypothetical protein, conserved [Eimeria tenella]	--
EVM0004892	247.526	239.808	336.428	335.927	29.2621	31.1275	28.4299	1.1797	1.34574	1.69798	0.000196736	-3.55708	down	[R]	General function prediction only	--	K14538|1.62256e-96|tgo:TGME49_003490|GTPase domain containing protein; K14538 nuclear GTP-binding protein (A)	[R]	General function prediction only	50S ribosome-binding GTPase	Guanine nucleotide-binding protein-like 3 homolog GN=gnl3 OS=Dictyostelium discoideum (Slime mold) PE=3 SV=1	GTPase domain containing protein, putative {ECO:0000313|EMBL:CDJ40145.1} OS=Eimeria tenella (Coccidian parasite) PE=4 SV=1	GTPase domain containing protein, putative [Eimeria tenella]	Spirometra erinaceieuropaei genome assembly S_erinaceieuropaei ,scaffold SPER_contig0224530
EVM0008284	6.0842	7.99714	25.9395	24.6502	0.181558	0.556083	0.421048	1.09799	1.74747	0.891757	1.67e-07	-3.55324	down	--	--	--	--	--	--	--	--	WD domain, G-beta repeat-containing protein, putative {ECO:0000313|EMBL:CDJ41004.1} OS=Eimeria tenella (Coccidian parasite) PE=4 SV=1	WD domain, G-beta repeat-containing protein, putative [Eimeria tenella]	PREDICTED: Apis mellifera uncharacterized LOC726302 (LOC726302), transcript variant X3, mRNA
EVM0004573	2.54028	2.08183	4.24934	4.19961	0.329849	0.351051	0.290929	0	0	0	0.000219781	-3.55014	down	--	--	--	--	--	--	Zinc finger C-x8-C-x5-C-x3-H type (and similar)	--	Zinc finger (CCCH type) protein, putative {ECO:0000313|EMBL:CDJ67145.1} OS=Eimeria necatrix PE=4 SV=1	zinc finger (CCCH type) protein, putative [Eimeria necatrix]	--
EVM0000091	2.02706	2.44361	1.38722	1.21815	0.138216	0	0.164015	0	0	0.215772	2.63e-05	-3.54839	down	--	--	--	--	--	--	--	--	Phosphatidyl serine synthase {ECO:0000313|EMBL:KFG52758.1} OS=Toxoplasma gondii FOU PE=4 SV=1	phosphatidyl serine synthase [Toxoplasma gondii FOU]	--
EVM0005936	5.63975	7.29598	3.52654	3.74877	0.378395	0.144183	0.465255	0.274948	0.17266	0.155518	5.21e-16	-3.54471	down	[V]	Defense mechanisms	--	--	[Q]	Secondary metabolites biosynthesis, transport and catabolism	ABC transporter transmembrane region	ABC transporter C family member 3 GN=abcC3 OS=Dictyostelium discoideum (Slime mold) PE=3 SV=1	ABC transporter, putative {ECO:0000313|EMBL:CDJ50369.1} OS=Eimeria brunetti PE=4 SV=1	ABC transporter, putative [Eimeria brunetti]	Protopolystoma xenopodis genome assembly P_xenopodis_South_Africa ,scaffold PXEA_scaffold0007846
EVM0006502	4.6913	5.05357	2.19691	3.40462	0.325125	0.205798	0.239425	0.257054	0.13926	0.083454	3.72e-17	-3.53947	down	[R]	General function prediction only	--	--	[S]	Function unknown	Tetratricopeptide repeat	ER membrane protein complex subunit 2 GN=emc2 OS=Dictyostelium discoideum (Slime mold) PE=3 SV=1	TPR Domain containing protein, putative {ECO:0000313|EMBL:CDJ38021.1} OS=Eimeria tenella (Coccidian parasite) PE=4 SV=1	TPR Domain containing protein, putative [Eimeria tenella]	PREDICTED: Bombus impatiens hypothetical LOC100742837 (LOC100742837), miscRNA
EVM0006909	371.536	385.921	514.541	528.514	38.3714	37.9677	43.7597	11.1205	10.6429	10.4574	1.05e-11	-3.53725	down	[RTKL]	--	Molecular Function: transferase activity, transferring phosphorus-containing groups (GO:0016772);;	--	[R]	General function prediction only	Protein kinase domain	Serine/threonine-protein kinase pakF {ECO:0000250|UniProtKB:Q869N2} OS=Dictyostelium discoideum (Slime mold) PE=3 SV=1	Rhoptry kinase family protein ROP35, putative {ECO:0000313|EMBL:CDJ37978.1} OS=Eimeria tenella (Coccidian parasite) PE=4 SV=1	Rhoptry kinase family protein ROP35, putative [Eimeria tenella]	Hammondia hammondi rhoptry kinase family protein ROP33 partial mRNA
EVM0004169	2.98551	3.02405	1.25117	1.75244	0.118021	0.231433	0.244627	0	0.10762	0.014811	5.57e-05	-3.53624	down	--	--	--	--	--	--	--	--	Uncharacterized protein {ECO:0000313|EMBL:CDJ62219.1} OS=Eimeria necatrix PE=4 SV=1	hypothetical protein, conserved [Eimeria necatrix]	--
EVM0003879	36.3821	40.9715	16.6459	17.4592	2.20186	2.79132	2.51298	0.969409	0.206445	0.497041	1.49e-07	-3.5331	down	--	--	Molecular Function: transferase activity (GO:0016740);;	--	--	--	Zn-finger in Ran binding protein and others	--	Zinc-finger-Ran binding domain-containing protein, putative {ECO:0000313|EMBL:CDJ40494.1} OS=Eimeria tenella (Coccidian parasite) PE=4 SV=1	zinc-finger-Ran binding domain-containing protein, putative [Eimeria tenella]	Neospora caninum Liverpool putative zinc-finger-Ran binding domain-containing protein (NCLIV_067770) mRNA, complete cds
EVM0000153	13.8922	12.3336	15.0488	14.2944	1.04136	1.88363	1.28057	0	0	0	0.00701158	-3.53204	down	--	--	--	--	--	--	--	--	Leucine rich repeat protein, putative {ECO:0000313|EMBL:CDJ45410.1} OS=Eimeria tenella (Coccidian parasite) PE=4 SV=1	leucine rich repeat protein, putative [Eimeria tenella]	Eimeria maxima imp-1 gene for immune mapped protein 1, exons 1-4, strain Weybridge, clone EmaxBAC2k08
EVM0005426	48.2558	51.5041	63.8349	66.1813	2.68037	2.53002	2.56539	4.09446	3.53	3.71096	1.71e-39	-3.53031	down	[L]	Replication, recombination and repair	--	K15336|3.08897e-40|dpp:DICPUDRAFT_153508|hypothetical protein; K15336 tRNA (cytosine38-C5)-methyltransferase [EC:2.1.1.204] (A)	[K]	Transcription	C-5 cytosine-specific DNA methylase	DNA (cytosine-5)-methyltransferase GN=dnmA OS=Dictyostelium discoideum (Slime mold) PE=1 SV=1	DNA methyltransferase 2, putative {ECO:0000313|EMBL:CDJ37977.1} OS=Eimeria tenella (Coccidian parasite) PE=4 SV=1	DNA methyltransferase 2, putative [Eimeria tenella]	Neospora caninum Liverpool putative DNA methyltransferase 2 (NCLIV_045620) mRNA, complete cds
EVM0005032	73.3901	78.4189	86.2654	92.6039	4.18431	3.64474	3.89981	5.40774	5.13369	5.33473	4.05e-53	-3.52829	down	[R]	General function prediction only	--	K11884|8.26941e-86|tgo:TGME49_020490|hypothetical protein; K11884 RNA-binding protein PNO1 (A)	[O]	Posttranslational modification, protein turnover, chaperones	KH domain	RNA-binding protein pno1 OS=Ixodes scapularis (Black-legged tick) PE=2 SV=1	Uncharacterized protein {ECO:0000313|EMBL:CDJ63641.1} OS=Eimeria necatrix PE=4 SV=1	hypothetical protein, conserved [Eimeria necatrix]	Neospora caninum Liverpool conserved hypothetical protein (NCLIV_012590) mRNA, complete cds
EVM0008054	7.52553	11.8257	6.11806	8.85511	0.07594	0	0.298873	1.45058	0.292581	0.344579	1.32e-05	-3.52732	down	--	--	--	--	--	--	--	--	Uncharacterized protein {ECO:0000313|EMBL:CDI79948.1} OS=Eimeria acervulina (Coccidian parasite) PE=4 SV=1	hypothetical protein, conserved [Eimeria acervulina]	--
EVM0006183	42.6456	40.5894	31.0568	34.0009	3.50576	3.36286	3.75378	0.593193	0.614978	0.662858	2.25e-08	-3.52244	down	--	--	--	--	--	--	--	--	Uncharacterized protein {ECO:0000313|EMBL:CDI78531.1} (Fragment) OS=Eimeria acervulina (Coccidian parasite) PE=4 SV=1	hypothetical protein, conserved, partial [Eimeria acervulina]	--
EVM0000766	88.0714	90.5088	128.881	127.048	8.5764	7.8131	7.90188	5.13238	4.03348	3.71753	3.83e-30	-3.52199	down	--	--	--	K14567|6.39286e-37|tgo:TGME49_005500|hypothetical protein; K14567 U3 small nucleolar RNA-associated protein 14 (A)	[S]	Function unknown	Utp14 protein	--	Uncharacterized protein {ECO:0000313|EMBL:CDJ59313.1} OS=Eimeria maxima (Coccidian parasite) PE=4 SV=1	hypothetical protein, conserved [Eimeria maxima]	Haliotis discus hannai clone CHh511 microsatellite sequence
EVM0007990	179.885	179.981	184.34	168.355	11.1258	7.99902	12.3913	8.2552	9.49013	11.2633	2.43e-83	-3.51436	down	--	--	--	--	--	--	--	--	--	--	Drosophila mojavensis GI24029 (Dmoj\GI24029), mRNA
EVM0007704	2.33293	3.40236	1.82045	2.10661	0.195183	0.152077	0.025797	0.127182	0.004036	0.130866	4.2e-11	-3.51428	down	--	--	--	--	--	--	--	--	Helix-hairpin-helix motif-containing protein, putative {ECO:0000313|EMBL:CDJ44038.1} OS=Eimeria tenella (Coccidian parasite) PE=4 SV=1	helix-hairpin-helix motif-containing protein, putative [Eimeria tenella]	Drosophila virilis GJ17177 (Dvir\GJ17177), mRNA
EVM0000420	115.126	119.699	142.745	139.895	10.7675	12.17	12.0638	3.45142	3.59409	2.40228	1.22e-11	-3.51382	down	[R]	General function prediction only	--	--	[R]	General function prediction only	WD domain, G-beta repeat	--	Uncharacterized protein {ECO:0000313|EMBL:CDJ42995.1} OS=Eimeria tenella (Coccidian parasite) PE=4 SV=1	hypothetical protein, conserved [Eimeria tenella]	Neospora caninum Liverpool conserved hypothetical protein (NCLIV_045320) mRNA, complete cds
EVM0006377	27.0904	27.6851	79.684	83.2655	1.49556	1.95542	2.01904	4.15709	3.91801	4.27844	1.02e-10	-3.51359	down	--	--	--	--	--	--	--	--	Uncharacterized protein {ECO:0000313|EMBL:CDJ41326.1} OS=Eimeria tenella (Coccidian parasite) PE=4 SV=1	hypothetical protein, conserved [Eimeria tenella]	--
EVM0004466	227.694	242.435	126.594	114.406	1.38455	1.46403	2.47437	17.5544	16.8022	15.0761	3.27e-05	-3.50874	down	--	--	--	--	--	--	--	--	--	--	Spirometra erinaceieuropaei genome assembly S_erinaceieuropaei ,scaffold SPER_scaffold0002005
EVM0008044	15.0346	14.5184	13.734	15.8322	1.55512	1.49336	1.3939	0	0	0.21535	0.00366273	-3.50177	down	--	--	--	--	--	--	AP2 domain	--	Uncharacterized protein {ECO:0000313|EMBL:CDJ62218.1} OS=Eimeria necatrix PE=4 SV=1	hypothetical protein, conserved [Eimeria necatrix]	--
EVM0004234	175.965	168.676	221.321	227.421	20.0149	22.7929	19.5022	2.17386	1.93757	1.18645	2.92e-05	-3.49288	down	--	--	--	--	--	--	--	--	--	--	Drosophila virilis GJ14850 (Dvir\GJ14850), mRNA
EVM0001527	36.5303	40.3807	41.1982	42.1516	3.13076	4.18769	3.49567	0.588495	0.855531	1.39002	8.42e-12	-3.48825	down	#N/A	#N/A	#N/A	#N/A	#N/A	#N/A	#N/A	#N/A	#N/A	#N/A	#N/A
EVM0002746	214.634	211.617	229.839	235.265	19.1355	17.8307	19.3943	7.76429	7.15026	6.9494	1.31e-19	-3.48773	down	[BQ]	--	--	--	[B]	Chromatin structure and dynamics	Histone deacetylase domain	Type-2 histone deacetylase 2 GN=hdaC OS=Dictyostelium discoideum (Slime mold) PE=2 SV=1	Histone deactylase, putative {ECO:0000313|EMBL:CDJ37879.1} OS=Eimeria tenella (Coccidian parasite) PE=4 SV=1	histone deactylase, putative [Eimeria tenella]	Hammondia hammondi histone deacetylase HDAC5 partial mRNA
EVM0007281	540.116	518.586	265.935	277.448	30.5047	41.0369	35.6911	12.8768	11.1951	8.9608	1.45e-11	-3.47546	down	[J]	Translation, ribosomal structure and biogenesis	Molecular Function: nucleotide binding (GO:0000166);; Molecular Function: structural constituent of ribosome (GO:0003735);; Cellular Component: ribosome (GO:0005840);; Biological Process: translation (GO:0006412);;	K02974|1.64636e-29|tgo:TGME49_015460|40S ribosomal protein S24, putative; K02974 small subunit ribosomal protein S24e (A)	[J]	Translation, ribosomal structure and biogenesis	Ribosomal protein S24e	40S ribosomal protein S24 GN=rps24 OS=Dictyostelium discoideum (Slime mold) PE=3 SV=1	40S ribosomal protein S24, putative {ECO:0000313|EMBL:CDJ40659.1} OS=Eimeria tenella (Coccidian parasite) PE=3 SV=1	40S ribosomal protein S24, putative [Eimeria tenella]	Eimeria tenella clone Etm103C05 hypothetical protein mRNA, complete cds
EVM0000341	29.262	30.5075	18.9948	18.7526	1.71537	1.58634	1.92865	1.18502	1.00727	1.00762	2.65e-33	-3.4746	down	--	--	--	--	--	--	--	--	Zinc-finger-Ran binding domain-containing protein, putative {ECO:0000313|EMBL:CDJ40494.1} OS=Eimeria tenella (Coccidian parasite) PE=4 SV=1	zinc-finger-Ran binding domain-containing protein, putative [Eimeria tenella]	Drosophila melanogaster chromosome X
EVM0003142	24.1959	24.6536	8.74596	8.51805	1.11743	1.20662	1.14509	0.714507	0.592845	0.940184	1.66e-16	-3.47314	down	--	--	--	--	--	--	--	--	Uncharacterized protein {ECO:0000313|EMBL:CDJ42830.1} OS=Eimeria tenella (Coccidian parasite) PE=4 SV=1	hypothetical protein, conserved [Eimeria tenella]	--
EVM0000121	33.1181	31.1115	19.8141	18.5891	0.278775	0.336411	0.315318	2.43625	2.8917	1.93754	1.05e-05	-3.46861	down	--	--	Biological Process: transport (GO:0006810);;	--	--	--	Ion transport protein	--	Chromosome I, complete genome, related {ECO:0000313|EMBL:CDJ42934.1} OS=Eimeria tenella (Coccidian parasite) PE=4 SV=1	Chromosome I, complete genome, related [Eimeria tenella]	Hammondia hammondi transporter, cation channel family protein partial mRNA
EVM0000020	12.1994	14.5128	13.3687	14.4272	0.384075	0.344706	0.160041	1.08866	1.57499	0.933922	3.57e-08	-3.46213	down	--	--	--	--	--	--	--	Reticulocyte-binding protein 2 homolog a {ECO:0000312|EMBL:CAD52492.1} GN=PF13_0198 OS=Plasmodium falciparum (isolate 3D7) PE=3 SV=1	Uncharacterized protein {ECO:0000313|EMBL:CDJ41842.1} OS=Eimeria tenella (Coccidian parasite) PE=4 SV=1	hypothetical protein, conserved [Eimeria tenella]	Trypanosoma cruzi strain CL Brener mucin-associated surface protein (MASP) partial mRNA
EVM0003185	21.6345	20.9053	64.4274	77.3128	3.9221	4.79254	6.0147	0.104431	0	0.096835	0.00594247	-3.46067	down	--	--	--	--	--	--	--	--	Uncharacterized protein {ECO:0000313|EMBL:CDJ36920.1} OS=Eimeria tenella (Coccidian parasite) PE=4 SV=1	hypothetical protein, conserved [Eimeria tenella]	--
EVM0002413	220.23	212.479	259.608	257.079	24.7403	25.4924	25.9928	0.1339	0.055493	0.249579	0.0082223	-3.4546	down	--	--	--	--	--	--	--	--	Uncharacterized protein {ECO:0000313|EMBL:CDJ43050.1} OS=Eimeria tenella (Coccidian parasite) PE=4 SV=1	hypothetical protein, conserved [Eimeria tenella]	Eimeria tenella clone Etm002A06 hypothetical protein mRNA, complete cds
EVM0007559	10.4465	13.6993	2.12109	1.83889	0.274206	0.443352	0.320654	0.417844	0.393412	0.488556	3.97e-08	-3.45296	down	--	--	--	K12824|7.73823e-116|tgo:TGME49_116180|FF domain-containing protein; K12824 transcription elongation regulator 1 (A)	[K]	Transcription	FF domain	--	Uncharacterized protein {ECO:0000313|EMBL:CDJ45141.1} OS=Eimeria tenella (Coccidian parasite) PE=4 SV=1	hypothetical protein ETH_00022180 [Eimeria tenella]	Neospora caninum Liverpool putative FF domain-containing protein (NCLIV_058700) mRNA, complete cds
EVM0002937	236.23	244.242	398.888	421.477	36.0424	36.6685	34.3752	1.6122	2.33655	1.66558	0.00025555	-3.45284	down	[KD]	--	Cellular Component: nucleus (GO:0005634);;	K12873|2.65242e-73|tgo:TGME49_046620|G10 protein, putative; K12873 bud site selection protein 31 (A)	[K]	Transcription	G10 protein	Protein BUD31 homolog OS=Branchiostoma belcheri (Amphioxus) PE=2 SV=1	G10 family protein {ECO:0000313|EMBL:KEP65512.1} OS=Hammondia hammondi PE=4 SV=1	G10 protein, putative [Toxoplasma gondii ME49]	Toxoplasma gondii ME49 G10 protein, putative, mRNA
EVM0001355	18.4477	19.0138	14.4613	11.8081	0.279401	0.322919	0.116373	1.42595	1.14418	1.9082	2.25e-06	-3.45083	down	--	--	--	--	--	--	Domain of Unknown Function (DUF908)	--	UBA/TS-N domain-containing protein, putative {ECO:0000313|EMBL:CDJ39490.1} OS=Eimeria tenella (Coccidian parasite) PE=4 SV=1	UBA/TS-N domain-containing protein, putative [Eimeria tenella]	--
EVM0005424	52.4907	53.9419	51.3424	47.5652	3.70689	3.59678	4.28577	1.48889	2.45443	2.82134	2.2e-34	-3.44489	down	[YU]	--	Cellular Component: nucleus (GO:0005634);; Biological Process: intracellular protein transport (GO:0006886);; Molecular Function: Ran GTPase binding (GO:0008536);;	K14290|1.29641e-90|tgo:TGME49_049530|exportin, putative; K14290 exportin-1 (A)	[YU]	--	Exportin 1-like protein	Exportin-1 OS=Drosophila melanogaster (Fruit fly) PE=1 SV=1	Exportin1, related {ECO:0000313|EMBL:CDJ59374.1} OS=Eimeria maxima (Coccidian parasite) PE=4 SV=1	Exportin1, related [Eimeria maxima]	Neospora caninum Liverpool hypothetical protein (NCLIV_065690) mRNA, complete cds
EVM0007829	93.9723	97.5948	114.249	114.127	0.835336	1.0949	0.907246	12.8171	9.11935	9.13961	6.25e-05	-3.44426	down	--	--	--	--	--	--	RNA polymerase III RPC4	--	Uncharacterized protein {ECO:0000313|EMBL:CDJ42799.1} OS=Eimeria tenella (Coccidian parasite) PE=4 SV=1	hypothetical protein, conserved [Eimeria tenella]	--
EVM0001137	42.0077	35.6552	20.1992	17.3785	0.914614	0.845394	1.10311	2.3427	2.47742	2.16039	4.21e-12	-3.44417	down	--	--	--	--	--	--	--	--	Uncharacterized protein {ECO:0000313|EMBL:CDJ42975.1} OS=Eimeria tenella (Coccidian parasite) PE=4 SV=1	hypothetical protein, conserved [Eimeria tenella]	--
EVM0002319	16.6956	15.8376	32.4029	33.5335	2.1679	2.69981	2.80968	0	0.40072	0	0.00472601	-3.44353	down	--	--	--	--	--	--	--	--	Uncharacterized protein {ECO:0000313|EMBL:CDJ41643.1} OS=Eimeria tenella (Coccidian parasite) PE=4 SV=1	hypothetical protein, conserved [Eimeria tenella]	Eimeria tenella hypothetical protein, conserved (eimer2431f01.tmp0070) partial mRNA
EVM0003422	175.646	191.186	156.63	152.065	4.53352	3.87211	3.50824	13.5934	13.3689	18.0739	4.48e-09	-3.44226	down	--	--	Molecular Function: hydrolase activity (GO:0016787);;	--	[R]	General function prediction only	PPR repeat family	--	PPR repeat-containing protein, putative {ECO:0000313|EMBL:CDJ40512.1} OS=Eimeria tenella (Coccidian parasite) PE=4 SV=1	PPR repeat-containing protein, putative [Eimeria tenella]	Neospora caninum Liverpool putative PPR repeat-containing protein (NCLIV_066300) mRNA, complete cds
EVM0003167	9.59143	10.1182	2.5094	2.59324	0.430383	0.69791	0.49693	0.136448	0.257268	0.082713	1.06e-07	-3.44156	down	--	--	--	--	--	--	--	--	Uncharacterized protein {ECO:0000313|EMBL:CDJ63310.1} OS=Eimeria necatrix PE=4 SV=1	hypothetical protein, conserved [Eimeria necatrix]	Fonticula alba hypothetical protein partial mRNA
EVM0008144	49.9396	49.5004	63.7389	62.9514	0.90643	1.00545	1.02718	5.5599	5.29114	5.06856	4.79e-07	-3.43994	down	--	--	--	--	--	--	--	Extracellular matrix protein A (Precursor) GN=ecmA OS=Dictyostelium discoideum (Slime mold) PE=2 SV=1	Beta strand repeat-containing protein, related {ECO:0000313|EMBL:CDJ43109.1} OS=Eimeria tenella (Coccidian parasite) PE=4 SV=1	Beta strand repeat-containing protein, related [Eimeria tenella]	--
EVM0003641	2.95774	2.35374	3.4539	3.75245	0.736214	0	0	0.169543	0	0	0.00758536	-3.43877	down	[RTKL]	--	Molecular Function: beta-N-acetylhexosaminidase activity (GO:0004563);; Molecular Function: ATP binding (GO:0005524);; Biological Process: protein phosphorylation (GO:0006468);; Molecular Function: RNA polymerase II carboxy-terminal domain kinase activity (GO:0008353);;	--	[UT]	--	Protein kinase domain	Cyclin-dependent kinase 5 homolog GN=Cdk5 OS=Drosophila melanogaster (Fruit fly) PE=1 SV=2	CAM kinase, CDPK family TgPK1, putative {ECO:0000313|EMBL:CDJ43502.1} OS=Eimeria tenella (Coccidian parasite) PE=4 SV=1	CAM kinase, CDPK family TgPK1, putative [Eimeria tenella]	Axinella corrugata cyclin-dependent kinase 1 (CDK1) mRNA, partial cds
EVM0002644	11.1972	11.481	10.6141	10.6656	0.736843	0.6429	0.556832	0.686611	0.638855	0.65984	3.64e-87	-3.43692	down	--	--	--	--	--	--	--	--	Uncharacterized protein {ECO:0000313|EMBL:CDJ39212.1} OS=Eimeria tenella (Coccidian parasite) PE=4 SV=1	hypothetical protein ETH_00021430 [Eimeria tenella]	--
EVM0004636	16.3716	18.0252	16.6844	15.9204	0.568624	0.842189	0.357073	1.55991	1.32301	1.14974	1.22e-14	-3.42703	down	--	--	--	--	--	--	--	--	--	--	Eimeria tenella chromosome 1, ordered contigs
EVM0004367	344.049	345.473	264.817	271.394	34.7243	33.8219	33.817	1.81628	2.59169	2.3587	0.000111193	-3.4201	down	--	--	Cellular Component: nucleus (GO:0005634);; Biological Process: nucleosome assembly (GO:0006334);;	K11279|3.07642e-39|tgo:TGME49_044110|nucleosome assembly protein, putative; K11279 nucleosome assembly protein 1-like 1 (A)	[BD]	--	Nucleosome assembly protein (NAP)	--	Nucleosome assembly protein 19075338, putative {ECO:0000313|EMBL:CAK51472.1} OS=Eimeria tenella (Coccidian parasite) PE=3 SV=1	nucleosome assembly protein 19075338, putative [Eimeria tenella strain Houghton]	Eimeria tenella nucleosome assembly protein 19075338, putative (e1020c09.tmp0001) partial mRNA
EVM0007922	19.8217	19.1785	8.1651	9.74855	1.48106	1.64014	1.52926	0.133297	0.122598	0.134206	4.36e-05	-3.4161	down	--	--	--	--	--	--	Mpv17 / PMP22 family	Protein PF14_0175 GN=PF14_0175 OS=Plasmodium falciparum (isolate 3D7) PE=3 SV=1	Mpv17 / PMP22 family domain-containing protein, putative {ECO:0000313|EMBL:CDJ38760.1} OS=Eimeria tenella (Coccidian parasite) PE=4 SV=1	mpv17 / PMP22 family domain-containing protein, putative [Eimeria tenella]	PREDICTED: Aplysia californica microtubule-associated protein futsch-like (LOC101845664), transcript variant X28, mRNA
EVM0000700	23.7681	21.2153	10.5507	7.29721	0.871241	0.953358	0.781941	1.02691	0.825893	1.15734	3.09e-18	-3.40941	down	[R]	General function prediction only	Molecular Function: transferase activity (GO:0016740);;	--	[R]	General function prediction only	--	Midasin GN=mdn1 OS=Dictyostelium discoideum (Slime mold) PE=3 SV=2	Uncharacterized protein {ECO:0000313|EMBL:CDJ42230.1} OS=Eimeria tenella (Coccidian parasite) PE=4 SV=1	hypothetical protein, conserved [Eimeria tenella]	Trypanosoma cruzi strain CL Brener mucin-associated surface protein (MASP) partial mRNA
EVM0001775	36.9661	37.7134	31.1108	32.2471	0.547983	0.396702	0.633937	3.8086	3.08946	3.21959	3.09e-06	-3.4035	down	[R]	General function prediction only	--	K14787|5.60418e-49|tgo:TGME49_118690|RNA recognition motif-containing protein; K14787 multiple RNA-binding domain-containing protein 1 (A)	[R]	General function prediction only	RNA recognition motif (a.k.a. RRM, RBD, or RNP domain)	Multiple RNA-binding domain-containing protein 1 GN=mrd1 OS=Dictyostelium discoideum (Slime mold) PE=3 SV=1	RNA recognition motif-containing protein, putative {ECO:0000313|EMBL:CDJ42151.1} (Fragment) OS=Eimeria tenella (Coccidian parasite) PE=4 SV=1	RNA recognition motif-containing protein, putative, partial [Eimeria tenella]	PREDICTED: Bombus impatiens hypothetical LOC100742837 (LOC100742837), miscRNA
EVM0007416	2.77732	2.90335	0.863374	0.56938	0.05368	0.149009	0.174017	0.084087	0.099829	0	5.12e-06	-3.39505	down	--	--	--	--	--	--	--	--	Uncharacterized protein {ECO:0000313|EMBL:CDJ41832.1} OS=Eimeria tenella (Coccidian parasite) PE=4 SV=1	hypothetical protein, conserved [Eimeria tenella]	Leishmania mexicana MHOM/GT/2001/U1103 conserved hypothetical protein (LMXM_36_5100) mRNA, complete cds
EVM0000132	218.793	218.759	226.674	230.774	24.5896	26.7967	24.4902	0.249357	0.195712	0.102228	0.00736158	-3.39077	down	--	--	--	--	--	--	--	--	Uncharacterized protein {ECO:0000313|EMBL:CDJ37921.1} OS=Eimeria tenella (Coccidian parasite) PE=4 SV=1	hypothetical protein, conserved [Eimeria tenella]	Eimeria tenella chromosome 1, ordered contigs
EVM0002714	53.5239	60.7007	69.8995	81.6671	4.98272	5.24355	5.5776	3.43622	2.94059	2.65597	3.59e-35	-3.38837	down	--	--	--	--	--	--	--	--	--	--	Eimeria tenella clone Etm095B09 hypothetical protein mRNA, complete cds
EVM0002192	18.9057	19.8745	26.0066	24.1295	0.581375	0.536731	0.435566	2.57779	1.65597	1.99596	2.11e-08	-3.38626	down	[J]	Translation, ribosomal structure and biogenesis	Biological Process: tRNA dihydrouridine synthesis (GO:0002943);; Molecular Function: tRNA dihydrouridine synthase activity (GO:0017150);; Molecular Function: flavin adenine dinucleotide binding (GO:0050660);; Biological Process: oxidation-reduction process (GO:0055114);;	K05543|1.26167e-135|tgo:TGME49_080780|dihydrouridine synthase domain-containing protein; K05543 tRNA-dihydrouridine synthase 2 [EC:1.3.1.91] (A)	[J]	Translation, ribosomal structure and biogenesis	Dihydrouridine synthase (Dus)	Uncharacterized tRNA-dihydrouridine synthase-like protein C45G9.2 GN=C45G9.2 OS=Caenorhabditis elegans PE=3 SV=2	Putative uncharacterized protein {ECO:0000313|EMBL:AET50751.1} OS=Eimeria tenella (Coccidian parasite) PE=2 SV=1	hypothetical protein [Eimeria tenella]	Eimeria tenella clone Etm111B08 hypothetical protein mRNA, complete cds
EVM0000022	48.2706	51.1441	53.8585	52.1784	1.24925	1.7371	1.16835	4.24217	4.10958	5.62934	7.8e-10	-3.38419	down	--	--	--	K14829|4.54707e-06|tgo:TGME49_093700|hypothetical protein; K14829 pre-rRNA-processing protein IPI3 (A)	--	--	--	--	Uncharacterized protein {ECO:0000313|EMBL:CDI83729.1} OS=Eimeria acervulina (Coccidian parasite) PE=4 SV=1	hypothetical protein, conserved [Eimeria acervulina]	Haliotis discus hannai clone CHh481 microsatellite sequence
EVM0002136	64.5413	79.072	34.695	32.2312	5.23812	5.28969	4.46465	1.78574	1.53091	1.37017	8.25e-11	-3.38001	down	--	--	--	K12471|1.79619e-59|tgo:TGME49_014180|EPN3 protein; K12471 epsin (A)	[F]	Nucleotide transport and metabolism	ENTH domain	Epsin GN=epnA OS=Dictyostelium discoideum (Slime mold) PE=3 SV=1	EPN3 protein, putative {ECO:0000313|EMBL:CDJ45226.1} OS=Eimeria tenella (Coccidian parasite) PE=4 SV=1	EPN3 protein, putative [Eimeria tenella]	Drosophila grimshawi GH10507 (Dgri\GH10507), mRNA
EVM0000351	33.007	30.7643	30.5159	26.817	1.61045	1.41452	1.39212	2.20332	2.22066	2.30275	2.65e-36	-3.37925	down	[KL]	--	Molecular Function: DNA binding (GO:0003677);; Molecular Function: helicase activity (GO:0004386);; Molecular Function: ATP binding (GO:0005524);; Molecular Function: transferase activity (GO:0016740);;	--	[R]	General function prediction only	SNF2 family N-terminal domain	Probable ATP-dependent helicase PF08_0048 GN=PF08_0048 OS=Plasmodium falciparum (isolate 3D7) PE=3 SV=1	SNF2 family N-terminal domain-containing protein, putative {ECO:0000313|EMBL:CDJ42840.1} OS=Eimeria tenella (Coccidian parasite) PE=4 SV=1	SNF2 family N-terminal domain-containing protein, putative [Eimeria tenella]	Neospora caninum Liverpool putative SNF2 family N-terminal domain-containing protein (NCLIV_019390) mRNA, complete cds
EVM0001668	7.25911	7.08934	6.66974	6.42907	0.686516	0.31767	0.43993	0.159749	0.294361	0.540003	1.3e-19	-3.37685	down	--	--	--	--	--	--	--	--	Putative uncharacterized protein {ECO:0000313|EMBL:CAK51376.1} OS=Eimeria tenella (Coccidian parasite) PE=4 SV=1	hypothetical protein [Eimeria tenella strain Houghton]	Eimeria tenella chromosome 1, ordered contigs
EVM0005762	2.25176	3.01189	2.09157	2.03747	0.044264	0.07724	0.10111	0.078738	0.281392	0.225387	3.3e-10	-3.37184	down	--	--	--	--	--	--	--	--	GTPase regulator, putative {ECO:0000313|EMBL:CDJ64869.1} OS=Eimeria necatrix PE=4 SV=1	GTPase regulator, putative [Eimeria necatrix]	Eimeria tenella hypothetical protein, conserved (e1128g11.tmp1) partial mRNA
EVM0006038	2.28655	2.06329	2.46964	2.2335	0.027531	0.015485	0.049871	0.126884	0.135273	0.412591	5.41e-06	-3.36755	down	[T]	Signal transduction mechanisms	--	--	[T]	Signal transduction mechanisms	BolA-like protein	BolA-like protein DDB_G0274169 GN=DDB_G0274169 OS=Dictyostelium discoideum (Slime mold) PE=3 SV=1	Transcriptional regulator bolA, related {ECO:0000313|EMBL:CDJ45522.1} OS=Eimeria tenella (Coccidian parasite) PE=3 SV=1	Transcriptional regulator bolA, related [Eimeria tenella]	Eimeria maxima imp-1 gene for immune mapped protein 1, exons 1-4, strain Weybridge, clone EmaxBAC2k08
EVM0005353	250.208	253.591	315.38	329.818	31.4112	31.1656	32.0348	6.47938	4.53769	3.09402	1.63e-06	-3.36201	down	[K]	Transcription	Molecular Function: nucleic acid binding (GO:0003676);; Biological Process: mitotic spindle organization (GO:0007052);; Biological Process: germ cell development (GO:0007281);; Biological Process: gonad development (GO:0008406);; Cellular Component: Cajal body (GO:0015030);; Biological Process: RNA metabolic process (GO:0016070);; Cellular Component: pole plasm (GO:0045495);; Cellular Component: …	K11086|7.51866e-38|bbo:BBOV_III006010|17.m07530; Sm domain containing protein; K11086 small nuclear ribonucleoprotein B and B' (A)	[K]	Transcription	LSM domain	Small nuclear ribonucleoprotein-associated protein B GN=SmB OS=Drosophila melanogaster (Fruit fly) PE=1 SV=1	Small nuclear ribonucleoprotein, putative {ECO:0000313|EMBL:CDJ43799.1} OS=Eimeria tenella (Coccidian parasite) PE=4 SV=1	small nuclear ribonucleoprotein, putative [Eimeria tenella]	Neospora caninum Liverpool hypothetical protein (NCLIV_060400) mRNA, complete cds
EVM0004392	4.75591	5.24666	5.2429	5.33714	0.336115	0.148548	0.429319	0.364916	0.180691	0.396703	4.82e-26	-3.36147	down	--	--	--	--	--	--	--	--	Uncharacterized protein {ECO:0000313|EMBL:CDJ43347.1} OS=Eimeria tenella (Coccidian parasite) PE=2 SV=1	hypothetical protein [Eimeria tenella]	Eimeria tenella clone Etm001D04 hypothetical protein mRNA, complete cds
EVM0002620	41.3191	40.5108	56.8469	59.8471	1.03906	0.982186	1.03048	5.82168	4.55455	4.18314	3.08e-07	-3.36125	down	--	--	--	--	--	--	--	--	Uncharacterized protein {ECO:0000313|EMBL:CDJ45442.1} OS=Eimeria tenella (Coccidian parasite) PE=4 SV=1	hypothetical protein, conserved [Eimeria tenella]	Haliotis discus hannai clone CHh533 microsatellite sequence
EVM0008222	11.6756	12.5508	8.58108	10.6097	1.35962	1.14885	1.22342	0	0	0	0.00364377	-3.35757	down	#N/A	#N/A	#N/A	#N/A	#N/A	#N/A	#N/A	#N/A	#N/A	#N/A	#N/A
EVM0006976	5.79842	7.9945	6.60548	5.95659	0.45907	0.532971	0.188632	0.284248	0.605058	0.304037	1.21e-17	-3.35374	down	#N/A	#N/A	#N/A	#N/A	#N/A	#N/A	#N/A	#N/A	#N/A	#N/A	#N/A
EVM0007081	55.1119	58.1099	45.8767	47.749	3.83674	3.88415	4.22925	3.33841	2.63869	1.70218	1.14e-40	-3.35304	down	--	--	--	--	--	--	--	--	Uncharacterized protein {ECO:0000313|EMBL:CDJ63595.1} (Fragment) OS=Eimeria necatrix PE=4 SV=1	hypothetical protein, conserved, partial [Eimeria necatrix]	Eimeria tenella hypothetical protein (e1009b11.tmp0021) mRNA, complete cds
EVM0005419	12.3583	7.0916	23.2229	23.8356	1.75347	2.32705	1.64123	0	0.061115	0	0.004342	-3.35073	down	--	--	--	--	--	--	--	--	--	--	Toxocara canis genome assembly T_canis_Equador ,scaffold TCNE_scaffold0003286
EVM0006028	43.2005	41.196	44.2584	43.8907	1.81919	1.76427	1.95089	3.42676	2.71806	4.44284	2.45e-19	-3.34108	down	[A]	RNA processing and modification	Molecular Function: inositol-3-phosphate synthase activity (GO:0004512);;	K12828|0|tgo:TGME49_005010|splicing factor 3B subunit 1, putative (EC:5.5.1.4); K12828 splicing factor 3B subunit 1 (A)	[A]	RNA processing and modification	Splicing factor 3B subunit 1	--	Splicing factor 3B subunit 1, putative {ECO:0000313|EMBL:CDJ41188.1} OS=Eimeria tenella (Coccidian parasite) PE=4 SV=1	splicing factor 3B subunit 1, putative [Eimeria tenella]	Toxoplasma gondii ME49 splicing factor 3B subunit 1, putative, mRNA
EVM0007665	378.279	394.981	786.59	805.712	47.7866	50.8232	47.4344	30.2884	26.0155	27.0235	5.9e-21	-3.33947	down	[J]	Translation, ribosomal structure and biogenesis	Molecular Function: structural constituent of ribosome (GO:0003735);; Biological Process: translation (GO:0006412);; Cellular Component: large ribosomal subunit (GO:0015934);;	K02898|3.3172e-76|tgo:TGME49_048390|60S ribosomal protein L26, putative; K02898 large subunit ribosomal protein L26e (A)	[J]	Translation, ribosomal structure and biogenesis	KOW motif	60S ribosomal protein L26 GN=RPL26 OS=Littorina littorea (Common periwinkle) PE=2 SV=1	60S ribosomal protein L26, putative {ECO:0000313|EMBL:CDJ37453.1} OS=Eimeria tenella (Coccidian parasite) PE=4 SV=1	60S ribosomal protein L26, putative [Eimeria tenella]	Hammondia hammondi ribosomal protein RPL26 partial mRNA
EVM0005060	12.9553	14.6434	14.2963	14.2249	1.02886	0.794194	0.889112	0.669483	0.662264	1.28818	2.07e-41	-3.33772	down	[G]	Carbohydrate transport and metabolism	--	--	[G]	Carbohydrate transport and metabolism	Major Facilitator Superfamily	--	Sugar permease, putative {ECO:0000313|EMBL:CDJ42828.1} OS=Eimeria tenella (Coccidian parasite) PE=4 SV=1	sugar permease, putative [Eimeria tenella]	Eimeria tenella chromosome 1, ordered contigs
EVM0001261	18.2554	17.0386	22.1896	20.4671	1.47602	2.18531	1.50579	0.856035	0.905067	0.464852	4.86e-19	-3.32914	down	--	--	--	--	--	--	--	--	Uncharacterized protein {ECO:0000313|EMBL:CDJ65721.1} OS=Eimeria necatrix PE=4 SV=1	hypothetical protein, conserved [Eimeria necatrix]	Drosophila virilis GJ19853 (Dvir\GJ19853), mRNA
EVM0005257	25.7593	27.3522	21.8593	21.0208	0.702126	1.09328	1.14893	2.01142	2.36084	1.70828	1.52e-16	-3.32657	down	--	--	--	--	--	--	--	--	Uncharacterized protein {ECO:0000313|EMBL:CDJ37627.1} OS=Eimeria tenella (Coccidian parasite) PE=4 SV=1	hypothetical protein, conserved [Eimeria tenella]	Eimeria tenella clone Etm041C05 hypothetical protein mRNA, complete cds
EVM0005619	251.48	265.077	234.848	285.084	29.0832	33.4963	31.368	2.01908	1.95543	1.8357	0.000218838	-3.31114	down	--	--	--	K14791|5.21734e-10|tgo:TGME49_089550|hypothetical protein; K14791 periodic tryptophan protein 1 (A)	--	--	--	--	AT4g18900/F13C5_70, related {ECO:0000313|EMBL:CDJ42746.1} OS=Eimeria tenella (Coccidian parasite) PE=4 SV=1	AT4g18900/F13C5_70, related [Eimeria tenella]	Fonticula alba hypothetical protein partial mRNA
EVM0005357	35.3064	41.3178	43.5583	51.411	0.857155	0.619915	0.498143	4.65113	2.90007	6.06827	1.18e-05	-3.29609	down	--	--	--	--	--	--	--	--	--	--	Drosophila erecta GG19009 (Dere\GG19009), mRNA
EVM0002755	90.0797	97.276	74.3553	75.2874	8.22956	7.40846	7.20594	3.88	3.91391	3.07619	1.6e-24	-3.29373	down	--	--	--	--	--	--	--	--	Uncharacterized protein {ECO:0000313|EMBL:CDJ63207.1} OS=Eimeria necatrix PE=4 SV=1	hypothetical protein, conserved [Eimeria necatrix]	Hammondia hammondi hypothetical protein partial mRNA
EVM0007402	290.514	294.641	305.216	303.999	13.7819	13.49	13.3771	30.7113	23.3928	21.1951	2.66e-21	-3.29289	down	--	--	Molecular Function: cytochrome-c oxidase activity (GO:0004129);; Cellular Component: mitochondrial envelope (GO:0005740);;	K02265|5.57884e-128|tgo:TGME49_009260|cytochrome c oxidase, putative (EC:1.9.3.1); K02265 cytochrome c oxidase subunit 5b (A)	[C]	Energy production and conversion	Cytochrome c oxidase subunit Vb	Cytochrome c oxidase subunit 5 GN=cxeA OS=Dictyostelium discoideum (Slime mold) PE=1 SV=3	Cytochrome c oxidase subunit, putative {ECO:0000313|EMBL:CAK51405.1} OS=Eimeria tenella (Coccidian parasite) PE=4 SV=1	cytochrome c oxidase subunit, putative [Eimeria tenella strain Houghton]	Eimeria tenella cytochrome c oxidase subunit, putative (e1129c10.tmp0021) partial mRNA
EVM0005510	24.763	24.989	45.5386	43.5134	1.34639	1.33002	1.22697	2.66776	3.76029	2.97661	8.55e-12	-3.29007	down	--	--	--	--	--	--	--	--	Uncharacterized protein {ECO:0000313|EMBL:CDJ38015.1} OS=Eimeria tenella (Coccidian parasite) PE=4 SV=1	hypothetical protein, conserved [Eimeria tenella]	Spirometra erinaceieuropaei genome assembly S_erinaceieuropaei ,scaffold SPER_scaffold0004101
EVM0007449	10.2032	10.3233	4.82301	4.7268	0.635501	0.965271	0.935187	0.228952	0	0	0.0015665	-3.28744	down	--	--	--	--	--	--	--	--	Uncharacterized protein {ECO:0000313|EMBL:CDI82091.1} (Fragment) OS=Eimeria acervulina (Coccidian parasite) PE=4 SV=1	hypothetical protein, conserved, partial [Eimeria acervulina]	--
EVM0004016	11.2104	12.2926	9.49123	9.51268	0.922253	1.25711	1.20277	0.258662	0.293955	0.156711	2.13e-09	-3.28648	down	#N/A	#N/A	#N/A	#N/A	#N/A	#N/A	#N/A	#N/A	#N/A	#N/A	#N/A
EVM0004332	3.41692	2.44953	4.88341	5.11444	0.221125	0.165194	0.345151	0.231665	0.381406	0.187844	6.87e-18	-3.2829	down	--	--	--	--	--	--	--	--	Uncharacterized protein {ECO:0000313|EMBL:CDJ38333.1} OS=Eimeria tenella (Coccidian parasite) PE=4 SV=1	hypothetical protein, conserved [Eimeria tenella]	PREDICTED: Bombus impatiens neurogenic locus Notch protein-like (LOC100747773), mRNA
EVM0007211	43.1385	43.8032	30.3916	26.7435	3.97199	3.61197	3.68212	1.41705	1.00767	0.75985	2.88e-10	-3.27979	down	--	--	--	--	--	--	--	--	Uncharacterized protein {ECO:0000313|EMBL:CDJ37569.1} OS=Eimeria tenella (Coccidian parasite) PE=4 SV=1	hypothetical protein ETH_00027635 [Eimeria tenella]	Spirometra erinaceieuropaei genome assembly S_erinaceieuropaei ,scaffold SPER_scaffold0082760
EVM0006300	42.462	39.2492	43.5162	44.4173	2.18438	2.43285	2.50875	3.32631	3.5394	2.91069	1.1e-46	-3.27389	down	[L]	Replication, recombination and repair	Biological Process: cellular process (GO:0009987);; Molecular Function: hydrolase activity, acting on acid anhydrides, in phosphorus-containing anhydrides (GO:0016818);;	K12598|1.36e-29|tgo:TGME49_013770|RNA helicase, putative; K12598 ATP-dependent RNA helicase DOB1 [EC:3.6.4.13] (A)	[A]	RNA processing and modification	DSHCT (NUC185) domain	mRNA transport homolog 4 GN=mtr-4 OS=Caenorhabditis elegans PE=3 SV=1	Superkiller viralicidic activity 2-like 2, related {ECO:0000313|EMBL:CDJ67244.1} OS=Eimeria necatrix PE=4 SV=1	Superkiller viralicidic activity 2-like 2, related [Eimeria necatrix]	Hammondia hammondi Superkiller viralicidic activity 2 family 2, putative partial mRNA
EVM0001058	12.4995	12.7007	0	19.9088	0.975511	1.47294	1.1313	0.079515	0.297219	0.117416	0.00768041	-3.27307	down	--	--	--	--	--	--	--	--	Uncharacterized protein {ECO:0000313|EMBL:CDJ44106.1} (Fragment) OS=Eimeria tenella (Coccidian parasite) PE=4 SV=1	hypothetical protein, conserved, partial [Eimeria tenella]	PREDICTED: Solenopsis invicta homeobox protein onecut (LOC105194364), mRNA
EVM0003397	5.21991	5.51302	3.52771	4.09688	0.687246	0.602266	0.39395	0	0	0	0.00970421	-3.27299	down	--	--	--	--	--	--	--	--	Uncharacterized protein {ECO:0000313|EMBL:CDJ38955.1} OS=Eimeria tenella (Coccidian parasite) PE=4 SV=1	hypothetical protein, conserved [Eimeria tenella]	--
EVM0003700	459.606	464.5	583.103	584.564	59.3209	60.2962	56.851	13.8016	12.3836	11.1152	3.2e-08	-3.26378	down	--	--	--	--	--	--	--	--	Uncharacterized protein {ECO:0000313|EMBL:CDJ41879.1} OS=Eimeria tenella (Coccidian parasite) PE=4 SV=1	hypothetical protein, conserved [Eimeria tenella]	--
EVM0005979	16.418	17.977	18.7034	18.8342	0.620209	0.827442	0.659498	1.87304	1.77164	1.3374	8.15e-14	-3.25615	down	[L]	Replication, recombination and repair	Molecular Function: catalytic activity (GO:0003824);;	K15336|9.2817e-31|tgo:TGME49_043610|DNA methyltransferase, putative (EC:3.2.1.11 2.3.1.97); K15336 tRNA (cytosine38-C5)-methyltransferase [EC:2.1.1.204] (A)	[K]	Transcription	C-5 cytosine-specific DNA methylase	DNA (cytosine-5)-methyltransferase GN=dnmA OS=Dictyostelium discoideum (Slime mold) PE=1 SV=1	Uncharacterized protein {ECO:0000313|EMBL:CDJ42499.1} OS=Eimeria tenella (Coccidian parasite) PE=4 SV=1	hypothetical protein ETH_00000180 [Eimeria tenella]	Drosophila yakuba GE13921 (Dyak\GE13921), mRNA
EVM0002855	7.81557	7.21701	9.78934	10.1708	0.920059	0.92993	0.486933	0.628794	0.19924	0.245431	2.83e-15	-3.25297	down	--	--	--	--	--	--	--	--	Uncharacterized protein {ECO:0000313|EMBL:CDJ42131.1} OS=Eimeria tenella (Coccidian parasite) PE=4 SV=1	hypothetical protein, conserved [Eimeria tenella]	--
EVM0001284	15.5208	16.3077	22.1889	22.506	1.20038	0.55107	0.807766	2.11004	2.11629	0.716929	4.57e-12	-3.25153	down	[O]	Posttranslational modification, protein turnover, chaperones	Biological Process: transport (GO:0006810);;	--	[U]	Intracellular trafficking, secretion, and vesicular transport	Clathrin adaptor complex small chain	Probable coatomer subunit zeta-B GN=copZb OS=Dictyostelium discoideum (Slime mold) PE=3 SV=1	Putative uncharacterized protein {ECO:0000313|EMBL:AET50805.1} OS=Eimeria tenella (Coccidian parasite) PE=2 SV=1	hypothetical protein [Eimeria tenella]	Eimeria tenella clone Etm095D05 hypothetical protein mRNA, complete cds
EVM0001255	4.76507	3.72161	3.92559	4.0838	0.462324	0.663925	0.249767	0.063727	0	0	1.07e-06	-3.24856	down	--	--	--	--	--	--	--	--	Uncharacterized protein {ECO:0000313|EMBL:CDJ42777.1} OS=Eimeria tenella (Coccidian parasite) PE=4 SV=1	hypothetical protein, conserved [Eimeria tenella]	--
EVM0007601	76.819	80.2166	76.4239	80.4312	5.85608	5.27522	6.74531	4.5103	5.12195	4.75839	4.15e-129	-3.24338	down	--	--	--	--	--	--	--	--	Transcription factor S-II central domain-containing protein, putative {ECO:0000313|EMBL:CDJ69029.1} (Fragment) OS=Eimeria necatrix PE=4 SV=1	transcription factor S-II central domain-containing protein, putative, partial [Eimeria necatrix]	Eimeria tenella clone Etm106H12 hypothetical protein mRNA, complete cds
EVM0003006	27.1016	28.44	17.9477	19.6682	2.53298	2.78403	2.62335	0.401508	0.596534	0.567744	8.81e-08	-3.24068	down	--	--	--	--	--	--	--	--	--	--	Eimeria tenella aaa family atpase (e1009b11.tmp0011) mRNA, complete cds
EVM0001626	12.7654	11.7161	13.7143	13.6009	0.369966	0.545872	0.467476	1.09796	0.888535	1.72567	1.89e-11	-3.23897	down	--	--	--	--	--	--	--	--	Uncharacterized protein {ECO:0000313|EMBL:CDJ64399.1} OS=Eimeria necatrix PE=4 SV=1	hypothetical protein, conserved [Eimeria necatrix]	Eimeria tenella clone Etm096C10 hypothetical protein mRNA, complete cds
EVM0007100	70.3793	69.1953	84.3474	84.8087	8.92046	8.9108	10.1968	1.17513	0.811727	1.74327	9.55e-06	-3.23892	down	[R]	General function prediction only	Molecular Function: catalytic activity (GO:0003824);;	K15429|6.46577e-100|tgo:TGME49_043280|met-10 domain-containing protein (EC:2.1.1.32 3.4.21.72); K15429 tRNA (guanine37-N1)-methyltransferase [EC:2.1.1.228] (A)	[A]	RNA processing and modification	Met-10+ like-protein	tRNA (guanine(37)-N1)-methyltransferase {ECO:0000255|HAMAP-Rule:MF_03152} OS=Ciona intestinalis (Transparent sea squirt) PE=3 SV=1	tRNA (guanine(37)-N1)-methyltransferase {ECO:0000256|HAMAP-Rule:MF_03152} OS=Eimeria tenella (Coccidian parasite) PE=3 SV=1	met-10 domain-containing protein, putative [Eimeria tenella]	--
EVM0001014	17.4103	20.115	20.8173	20.9861	0.736791	0.210853	0.190752	3.11222	2.09926	1.03072	1.06e-05	-3.23505	down	--	--	Cellular Component: nucleus (GO:0005634);; Biological Process: regulation of transcription, DNA-templated (GO:0006355);;	K11664|8.32508e-16|bbo:BBOV_II001560|18.m06121; hypothetical protein; K11664 vacuolar protein sorting-associated protein 72 (A)	--	--	YL1 nuclear protein	--	Uncharacterized protein {ECO:0000313|EMBL:CDJ45551.1} OS=Eimeria tenella (Coccidian parasite) PE=4 SV=1	hypothetical protein, conserved [Eimeria tenella]	Eimeria tenella chromosome 1, ordered contigs
EVM0001985	235.04	229.138	241.699	239.433	30.8714	29.1006	31.2959	0.447426	0.525501	0.366579	0.00537216	-3.2326	down	--	--	--	--	--	--	--	--	Uncharacterized protein {ECO:0000313|EMBL:CDJ42969.1} OS=Eimeria tenella (Coccidian parasite) PE=4 SV=1	hypothetical protein, conserved [Eimeria tenella]	--
EVM0005739	193.638	198.946	151.872	148.537	14.5706	14.3579	12.7195	10.3163	10.3641	9.94062	8.73e-79	-3.22769	down	[LKJ]	--	Molecular Function: hydrolase activity (GO:0016787);;	--	[A]	RNA processing and modification	DEAD/DEAH box helicase	Putative ATP-dependent RNA helicase T26G10.1 GN=T26G10.1 OS=Caenorhabditis elegans PE=3 SV=1	ATP-dependent RNA helicase, putative {ECO:0000313|EMBL:CDJ42021.1} OS=Eimeria tenella (Coccidian parasite) PE=3 SV=1	ATP-dependent RNA helicase, putative [Eimeria tenella]	PREDICTED: Metaseiulus occidentalis ATP-dependent RNA helicase DRS1-like (LOC100899636), mRNA
EVM0004251	537.752	510.236	488.078	501.917	53.7381	56.0474	51.4607	21.58	14.0435	17.4118	8.81e-13	-3.22558	down	--	--	--	--	--	--	Sporozoite TA4 surface antigen	Sporulated oocyst TA4 antigen 8 kDa subunit (Precursor) OS=Eimeria tenella (Coccidian parasite) PE=1 SV=2	SAG family member {ECO:0000313|EMBL:CDJ40599.1} OS=Eimeria tenella (Coccidian parasite) PE=4 SV=1	SAG family member [Eimeria tenella]	Eimeria tenella clone Etm077D07 hypothetical protein mRNA, complete cds
EVM0005692	27.0064	25.271	18.3378	14.4141	1.99923	2.05493	1.64775	0.646881	1.08075	1.39465	5.43e-19	-3.22524	down	[S]	Function unknown	--	K13628|2.1795e-21|lbz:LBRM_16_0840|hypothetical protein; K13628 iron-sulfur cluster assembly protein (A)	[P]	Inorganic ion transport and metabolism	Iron-sulphur cluster biosynthesis	Iron-sulfur cluster assembly 1 homolog, mitochondrial (Precursor) GN=isca1 OS=Dictyostelium discoideum (Slime mold) PE=3 SV=1	Iron-sulfur cluster assembly accessory protein, putative {ECO:0000313|EMBL:CDJ37903.1} OS=Eimeria tenella (Coccidian parasite) PE=4 SV=1	iron-sulfur cluster assembly accessory protein, putative [Eimeria tenella]	PREDICTED: Nasonia vitripennis synaptotagmin 16 (LOC100123407), transcript variant X2, mRNA
EVM0006481	105.238	110.778	63.1655	54.4937	0.730577	0.280486	0.625248	8.96129	9.74168	10.286	0.000999813	-3.22494	down	--	--	--	--	--	--	--	--	Uncharacterized protein {ECO:0000313|EMBL:CDJ39826.1} (Fragment) OS=Eimeria tenella (Coccidian parasite) PE=4 SV=1	hypothetical protein, conserved, partial [Eimeria tenella]	--
EVM0006181	136.51	129.688	186.908	189.223	20.8822	18.3387	19.0309	3.26043	2.66137	3.04797	2.58e-06	-3.22257	down	[R]	General function prediction only	--	K14556|2.32064e-138|tgo:TGME49_032380|WD-40 repeat protein, putative (EC:2.7.11.7); K14556 U3 small nucleolar RNA-associated protein 12 (A)	[A]	RNA processing and modification	WD domain, G-beta repeat	WD repeat-containing protein 3 homolog GN=wdr3 OS=Dictyostelium discoideum (Slime mold) PE=3 SV=1	WD-40 repeat protein, putative {ECO:0000313|EMBL:CDJ38082.1} OS=Eimeria tenella (Coccidian parasite) PE=4 SV=1	WD-40 repeat protein, putative [Eimeria tenella]	Hammondia hammondi WD domain, G-beta repeat-containing protein partial mRNA
EVM0003927	233.045	240.453	363.798	390.913	22.6357	24.1386	24.02	16.0693	22.0235	20.3376	6.3e-42	-3.21357	down	--	--	--	--	[YU]	--	--	--	Uncharacterized protein {ECO:0000313|EMBL:CDJ38305.1} (Fragment) OS=Eimeria tenella (Coccidian parasite) PE=4 SV=1	hypothetical protein ETH_00017980, partial [Eimeria tenella]	Drosophila melanogaster chromosome X
EVM0007370	163.32	185.223	149.998	155.906	8.85639	10.6733	9.21822	15.6331	12.3751	11.248	4.44e-40	-3.21154	down	--	--	--	--	--	--	--	--	--	--	Drosophila mojavensis GI20980 (Dmoj\GI20980), mRNA
EVM0002588	41.6307	44.3329	33.9314	35.6363	3.88287	4.29052	3.19745	1.77844	1.63235	1.66884	3.84e-21	-3.20735	down	--	--	--	K03108|1.00196e-35|tgo:TGME49_075800|microneme protein, putative (EC:3.4.21.69); K03108 signal recognition particle subunit SRP72 (A)	--	--	--	--	Uncharacterized protein {ECO:0000313|EMBL:CDJ63236.1} OS=Eimeria necatrix PE=4 SV=1	hypothetical protein, conserved [Eimeria necatrix]	Eimeria tenella hypothetical protein, conserved (eimer2431f01.tmp0070) partial mRNA
EVM0007593	58.2462	50.3328	50.345	44.8876	5.95208	4.22548	5.10923	1.6452	2.03737	2.71396	2.07e-16	-3.20521	down	--	--	--	--	--	--	--	--	Uncharacterized protein {ECO:0000313|EMBL:CDJ40039.1} OS=Eimeria tenella (Coccidian parasite) PE=4 SV=1	hypothetical protein, conserved [Eimeria tenella]	--
EVM0002016	21.043	21.9294	36.4717	29.5399	3.30076	4.02809	3.39141	0.188566	0.114095	0.168438	0.000848304	-3.20485	down	[J]	Translation, ribosomal structure and biogenesis	Biological Process: ribosomal small subunit assembly (GO:0000028);; Biological Process: endonucleolytic cleavage in ITS1 to separate SSU-rRNA from 5.8S rRNA and LSU-rRNA from tricistronic rRNA transcript (SSU-rRNA, 5.8S rRNA, LSU-rRNA) (GO:0000447);; Biological Process: endonucleolytic cleavage to generate mature 3'-end of SSU-rRNA from (SSU-rRNA, 5.8S rRNA, LSU-rRNA) (GO:0000461);; Molecular Fun…	K02998|4.21868e-126|tgo:TGME49_066060|40S ribosomal protein S0-A, putative; K02998 small subunit ribosomal protein SAe (A)	[J]	Translation, ribosomal structure and biogenesis	Ribosomal protein S2	40S ribosomal protein SA {ECO:0000255|HAMAP-Rule:MF_03015} OS=Toxoplasma gondii PE=2 SV=1	40S ribosomal protein SA {ECO:0000256|HAMAP-Rule:MF_03015} OS=Eimeria tenella (Coccidian parasite) PE=2 SV=1	hypothetical protein [Eimeria tenella]	Eimeria tenella clone Etm033A06 hypothetical protein mRNA, complete cds
EVM0007316	20.6379	21.2	23.6014	24.5531	1.65963	1.34536	1.36728	1.60014	1.6544	1.89708	6.19e-61	-3.19428	down	[LKJ]	--	--	K13183|7.51228e-40|edi:EDI_124560|ATP-dependent RNA helicase DDX50; K13183 ATP-dependent RNA helicase DDX50 [EC:3.6.4.13] (A)	[A]	RNA processing and modification	Helicase conserved C-terminal domain	ATP-dependent RNA helicase cgh-1 GN=cgh-1 OS=Caenorhabditis elegans PE=1 SV=1	ATP-dependent RNA helicase, putative {ECO:0000313|EMBL:CDJ42761.1} OS=Eimeria tenella (Coccidian parasite) PE=3 SV=1	ATP-dependent RNA helicase, putative [Eimeria tenella]	--
EVM0005245	1209.35	1257.3	689.575	687.692	23.4949	20.4839	17.3434	124.04	110.912	86.0536	5.2e-06	-3.18545	down	--	--	--	--	--	--	--	--	Uncharacterized protein {ECO:0000313|EMBL:CDJ64173.1} OS=Eimeria necatrix PE=4 SV=1	hypothetical protein ENH_00062270 [Eimeria necatrix]	--
EVM0000189	90.2832	88.6489	96.7145	97.6544	10.6145	10.9429	9.90696	3.08572	2.62253	3.20246	1.18e-10	-3.18515	down	--	--	--	--	--	--	--	--	Uncharacterized protein {ECO:0000313|EMBL:CDJ39493.1} OS=Eimeria tenella (Coccidian parasite) PE=4 SV=1	hypothetical protein, conserved [Eimeria tenella]	--
EVM0000763	132.061	128.19	167.331	157.96	20.0139	19.563	19.1358	1.25345	1.13103	0.99298	0.000544319	-3.17421	down	[J]	Translation, ribosomal structure and biogenesis	Molecular Function: GTPase activity (GO:0003924);; Molecular Function: GTP binding (GO:0005525);; Biological Process: obsolete GTP catabolic process (GO:0006184);; Molecular Function: nucleotidyltransferase activity (GO:0016779);;	K12852|0|tgo:TGME49_086080|U5 small nuclear ribonucleoprotein, putative (EC:2.7.7.4); K12852 116 kDa U5 small nuclear ribonucleoprotein component (A)	[J]	Translation, ribosomal structure and biogenesis	Elongation factor Tu GTP binding domain	Translation elongation factor 2 OS=Bombyx mori (Silk moth) PE=1 SV=1	U5 small nuclear ribonucleoprotein, putative {ECO:0000313|EMBL:CDJ37049.1} OS=Eimeria tenella (Coccidian parasite) PE=4 SV=1	U5 small nuclear ribonucleoprotein, putative [Eimeria tenella]	Toxoplasma gondii ME49 U5 small nuclear ribonucleoprotein, putative, mRNA
EVM0005258	266.127	279.588	78.4662	81.6291	9.57557	11.3639	11.9335	14.6331	15.8709	10.9553	7.3e-12	-3.16926	down	--	--	--	--	--	--	--	--	--	--	Spirometra erinaceieuropaei genome assembly S_erinaceieuropaei ,scaffold SPER_scaffold0076771
EVM0004633	254.767	271.846	87.1736	86.1852	12.7283	11.2919	16.1499	10.622	11.5845	12.2433	2.48e-14	-3.16641	down	#N/A	#N/A	#N/A	#N/A	#N/A	#N/A	#N/A	#N/A	#N/A	#N/A	#N/A
EVM0003105	24.5521	23.3642	25.2874	20.9132	2.97132	3.07584	3.06693	0.547099	0.178497	0.276961	5.87e-05	-3.16486	down	--	--	Molecular Function: nucleic acid binding (GO:0003676);; Molecular Function: ATP binding (GO:0005524);; Molecular Function: ATP-dependent helicase activity (GO:0008026);;	--	--	--	--	--	Uncharacterized protein {ECO:0000313|EMBL:CDJ43322.1} OS=Eimeria tenella (Coccidian parasite) PE=4 SV=1	hypothetical protein, conserved [Eimeria tenella]	Hammondia hammondi DEAD/DEAH box helicase domain-containing protein partial mRNA
EVM0000686	3.94764	4.74131	2.06101	2.24401	0.394	0.474126	0.411271	0	0.012857	0	0.00779355	-3.16445	down	--	--	--	--	--	--	--	--	Uncharacterized protein {ECO:0000313|EMBL:CDJ70218.1} OS=Eimeria necatrix PE=4 SV=1	hypothetical protein, conserved [Eimeria necatrix]	Haliotis discus hannai clone CHh533 microsatellite sequence
EVM0006548	32.827	31.7252	42.8101	45.236	1.41857	1.45004	1.77354	2.68509	4.22264	4.42797	1.93e-11	-3.1598	down	--	--	--	--	--	--	--	--	Uncharacterized protein {ECO:0000313|EMBL:CDJ44567.1} OS=Eimeria tenella (Coccidian parasite) PE=4 SV=1	hypothetical protein ETH_00036405 [Eimeria tenella]	Trypanosoma cruzi strain CL Brener mucin-associated surface protein (MASP) partial mRNA
EVM0003277	51.7579	57.2347	88.1642	88.2741	1.28928	1.62534	1.26079	10.0101	8.94758	5.81984	1.54e-05	-3.15694	down	[R]	General function prediction only	--	--	[R]	General function prediction only	WD domain, G-beta repeat	Probable cytosolic iron-sulfur protein assembly protein CIAO1 homolog {ECO:0000255|HAMAP-Rule:MF_03037} GN=v1g226592 OS=Nematostella vectensis (Starlet sea anemone) PE=3 SV=1	Wd40 protein ciao1 variant {ECO:0000313|EMBL:CDJ45326.1} (Fragment) OS=Eimeria tenella (Coccidian parasite) PE=4 SV=1	Wd40 protein ciao1 variant, partial [Eimeria tenella]	Eimeria tenella wd40 protein ciao1 variant (fragment) (e1009b11.tmp0001) partial mRNA
EVM0007554	33.7339	35.3937	9.87025	7.91945	0.187966	0.237116	0.147876	2.82993	2.48339	2.50489	0.00121995	-3.15597	down	--	--	Biological Process: activation of MAPKK activity (GO:0000186);; Molecular Function: MAP kinase kinase kinase activity (GO:0004709);; Molecular Function: ATP binding (GO:0005524);;	--	--	--	--	--	Tyrosine kinase-like (TKL) protein, putative {ECO:0000313|EMBL:CDJ37763.1} OS=Eimeria tenella (Coccidian parasite) PE=3 SV=1	Tyrosine kinase-like (TKL) protein, putative [Eimeria tenella]	Eimeria tenella chromosome 1, ordered contigs
EVM0000701	96.1862	94.0339	124.503	137.202	15.0666	13.7524	16.4899	1.42539	1.31245	0.984131	0.000185335	-3.15341	down	[K]	Transcription	Biological Process: transcription, DNA-templated (GO:0006351);; Molecular Function: nucleotidyltransferase activity (GO:0016779);; Molecular Function: organic cyclic compound binding (GO:0097159);; Molecular Function: heterocyclic compound binding (GO:1901363);;	K03021|0|tgo:TGME49_072740|DNA-directed RNA polymerase III subunit, putative (EC:2.7.7.6); K03021 DNA-directed RNA polymerase III subunit RPC2 [EC:2.7.7.6] (A)	[K]	Transcription	RNA polymerase Rpb2, domain 6	DNA-directed RNA polymerase III subunit RPC2 GN=RpIII128 OS=Drosophila melanogaster (Fruit fly) PE=2 SV=2	DNA-directed RNA polymerase {ECO:0000256|RuleBase:RU000431} OS=Eimeria tenella (Coccidian parasite) PE=3 SV=1	DNA-directed RNA polymerase III subunit, putative [Eimeria tenella]	Hammondia hammondi DNA-directed RNA polymerase III RPC2 partial mRNA
EVM0008118	405.189	402.652	423.807	431.858	24.2987	25.8273	25.5904	36.9616	33.1554	34.7916	1.09e-43	-3.1487	down	[J]	Translation, ribosomal structure and biogenesis	Molecular Function: RNA binding (GO:0003723);; Cellular Component: nucleolus (GO:0005730);; Cellular Component: ribosome (GO:0005840);; Biological Process: ribosome biogenesis (GO:0042254);;	K12845|2.04045e-64|cpv:cgd6_3850|HOI-POLLOI protein; U4/U6.U5 snRNP component; Snu13p; pelota RNA binding domain containing protein; K12845 U4/U6 small nuclear ribonucleoprotein SNU13 (A)	[AJ]	--	Ribosomal protein L7Ae/L30e/S12e/Gadd45 family	NHP2-like protein 1 homolog GN=hoip OS=Drosophila melanogaster (Fruit fly) PE=2 SV=1	60S ribosomal protein L7a, putative {ECO:0000313|EMBL:CDJ37326.1} OS=Eimeria tenella (Coccidian parasite) PE=4 SV=1	60S ribosomal protein L7a, putative [Eimeria tenella]	Neospora caninum Liverpool H/ACA ribonucleoprotein complex subunit 2-like protein, related (NCLIV_050630) mRNA, complete cds
EVM0006741	59.5035	61.3896	53.0742	53.7947	3.50337	4.83738	4.34093	4.41031	4.68016	3.1993	2.41e-73	-3.1455	down	--	--	--	--	--	--	--	--	Uncharacterized protein {ECO:0000313|EMBL:CDJ69776.1} OS=Eimeria necatrix PE=4 SV=1	hypothetical protein, conserved [Eimeria necatrix]	Eimeria tenella clone Etm039D04 hypothetical protein mRNA, complete cds
EVM0004366	42.1788	44.8351	31.4084	33.4145	5.37523	4.89962	5.0602	0	0.130007	0.29834	0.00445439	-3.14414	down	--	--	--	--	--	--	--	--	Uncharacterized protein {ECO:0000313|EMBL:CDJ44278.1} OS=Eimeria tenella (Coccidian parasite) PE=4 SV=1	hypothetical protein ETH_00037620 [Eimeria tenella]	--
EVM0007879	33.229	35.7322	31.6529	31.2643	1.21701	1.25643	1.27224	2.75329	2.95071	4.44933	1.06e-10	-3.1419	down	--	--	--	--	--	--	--	--	Uncharacterized protein {ECO:0000313|EMBL:CDJ41152.1} OS=Eimeria tenella (Coccidian parasite) PE=4 SV=1	hypothetical protein, conserved [Eimeria tenella]	--
EVM0003565	17.58	18.6038	22.2516	25.6441	2.59495	2.80383	2.12621	0.139319	0.718191	0.732912	1.36e-06	-3.13932	down	--	--	--	--	--	--	--	--	Uncharacterized protein {ECO:0000313|EMBL:CDI82817.1} OS=Eimeria praecox PE=4 SV=1	hypothetical protein, conserved [Eimeria praecox]	Eimeria tenella immune mapped protein (imp-1) mRNA, partial cds
EVM0001219	141.814	148.809	189.533	185.003	20.3013	21.9505	20.2956	4.68062	3.61749	3.20115	7.6e-07	-3.1381	down	--	--	--	--	--	--	--	--	Uncharacterized protein {ECO:0000313|EMBL:CDJ41615.1} OS=Eimeria tenella (Coccidian parasite) PE=4 SV=1	hypothetical protein, conserved [Eimeria tenella]	Hammondia hammondi hypothetical protein partial mRNA
EVM0001773	242.207	250.046	123.597	121.051	22.6504	25.1777	25.8202	1.54818	2.02311	3.27782	0.000199777	-3.13542	down	--	--	--	--	--	--	--	--	Uncharacterized protein {ECO:0000313|EMBL:CDJ69133.1} OS=Eimeria necatrix PE=4 SV=1	hypothetical protein, conserved [Eimeria necatrix]	Eimeria tenella chromosome 1, ordered contigs
EVM0006358	22.9143	21.7955	99.1526	100.335	5.65282	6.35232	5.65721	3.49518	3.42802	2.46176	1.98e-08	-3.13415	down	[L]	Replication, recombination and repair	--	--	[R]	General function prediction only	Integrase core domain	Endonuclease GN=POL OS=Drosophila melanogaster (Fruit fly) PE=3 SV=1	Uncharacterized protein {ECO:0000313|EMBL:CDJ69200.1} OS=Eimeria necatrix PE=4 SV=1	hypothetical protein ENH_00064850 [Eimeria necatrix]	Eimeria tenella chromosome 1, ordered contigs
EVM0002872	58.8404	64.2186	108.456	111.665	6.62919	7.50437	7.16672	6.17678	6.00826	4.71377	7.84e-31	-3.13318	down	[O]	Posttranslational modification, protein turnover, chaperones	Molecular Function: catalytic activity (GO:0003824);;	K08592|4.28062e-18|tgo:TGME49_014470|ulp1 protease family, C-terminal catalytic domain-containing protein (EC:3.6.1.5 4.1.2.40); K08592 sentrin-specific protease 1 [EC:3.4.22.68] (A)	[O]	Posttranslational modification, protein turnover, chaperones	Ulp1 protease family, C-terminal catalytic domain	Sentrin-specific protease GN=ulp-1 OS=Caenorhabditis elegans PE=2 SV=3	Uncharacterized protein {ECO:0000313|EMBL:CDJ41642.1} OS=Eimeria tenella (Coccidian parasite) PE=4 SV=1	hypothetical protein, conserved [Eimeria tenella]	Drosophila sechellia GM12542 (Dsec\GM12542), mRNA
EVM0002977	51.9901	52.5569	57.5466	57.0583	6.6668	5.81176	5.81937	1.95094	2.27544	2.05855	2.84e-13	-3.13173	down	--	--	--	--	[R]	General function prediction only	FHA domain	--	PinA, putative {ECO:0000313|EMBL:CDJ42966.1} OS=Eimeria tenella (Coccidian parasite) PE=4 SV=1	pinA, putative [Eimeria tenella]	Echinostoma caproni genome assembly E_caproni_Egypt ,scaffold ECPE_scaffold0001780
EVM0001734	5.15254	5.70616	5.81492	5.44551	0.634529	0.997948	0.594179	0.025432	0	0	0.00353673	-3.13161	down	--	--	--	--	--	--	--	--	Uncharacterized protein {ECO:0000313|EMBL:CDJ38527.1} (Fragment) OS=Eimeria tenella (Coccidian parasite) PE=4 SV=1	hypothetical protein, conserved, partial [Eimeria tenella]	Fonticula alba hypothetical protein partial mRNA
EVM0005288	61.8193	60.9431	29.7733	29.6525	2.81591	2.94638	3.09376	3.72862	4.35819	2.90786	4.21e-20	-3.13055	down	--	--	--	--	--	--	--	--	--	--	Acanthamoeba castellanii str. Neff RhoGEF domain containing protein (ACA1_178340) mRNA, complete cds
EVM0007195	4327.01	4656.87	4540.16	4819.89	608.022	628.451	627.982	54.1772	57.8056	61.2906	0.000111448	-3.12423	down	[J]	Translation, ribosomal structure and biogenesis	Molecular Function: translation elongation factor activity (GO:0003746);; Molecular Function: GTPase activity (GO:0003924);; Molecular Function: GTP binding (GO:0005525);; Cellular Component: cytoplasm (GO:0005737);; Biological Process: obsolete GTP catabolic process (GO:0006184);; Biological Process: translational elongation (GO:0006414);; Molecular Function: nucleotidyltransferase activity (GO:…	K03231|0|tgo:TGME49_086420|elongation factor 1-alpha, putative (EC:2.7.7.4); K03231 elongation factor 1-alpha (A)	[J]	Translation, ribosomal structure and biogenesis	Elongation factor Tu GTP binding domain	Elongation factor 1-alpha OS=Cryptosporidium parvum PE=2 SV=1	Elongation factor 1-alpha {ECO:0000256|RuleBase:RU004060} OS=Eimeria tenella (Coccidian parasite) PE=2 SV=1	hypothetical protein [Eimeria tenella]	Eimeria tenella clone Etm120C02 hypothetical protein mRNA, complete cds
EVM0006936	277.482	293.147	231.858	220.183	5.78057	5.32963	4.75504	33.1817	27.197	29.9961	8.47e-06	-3.12259	down	--	--	--	--	--	--	--	--	Uncharacterized protein {ECO:0000313|EMBL:CDJ43177.1} OS=Eimeria tenella (Coccidian parasite) PE=4 SV=1	hypothetical protein, conserved [Eimeria tenella]	--
EVM0007695	146.316	158.067	164.944	142.758	5.53734	4.23907	5.33812	17.669	17.1293	15.323	8.99e-09	-3.12079	down	[C]	Energy production and conversion	--	K03885|6.10361e-110|tgo:TGME49_009150|mitochondrial alternative NADH dehydrogenase 1 (EC:1.6.5.3); K03885 NADH dehydrogenase [EC:1.6.99.3] (A)	[C]	Energy production and conversion	Pyridine nucleotide-disulphide oxidoreductase	Probable NADH dehydrogenase GN=DDB_G0270104 OS=Dictyostelium discoideum (Slime mold) PE=3 SV=2	Mitochondrial alternative NADH dehydrogenase 1, putative {ECO:0000313|EMBL:CDJ37603.1} OS=Eimeria tenella (Coccidian parasite) PE=4 SV=1	mitochondrial alternative NADH dehydrogenase 1, putative [Eimeria tenella]	Eimeria tenella myosin light chain kinase (e1049f06.tmp0011) partial mRNA
EVM0003822	219.577	223.589	310.792	340.484	23.1662	24.61	22.666	19.8543	18.3475	15.1202	1.1e-46	-3.11474	down	[J]	Translation, ribosomal structure and biogenesis	Cellular Component: intracellular (GO:0005622);; Biological Process: ribosome biogenesis (GO:0042254);;	K02896|3.29707e-57|tgo:TGME49_042680|60S ribosomal protein L24, putative; K02896 large subunit ribosomal protein L24e (A)	[J]	Translation, ribosomal structure and biogenesis	Ribosomal protein L24e	Probable ribosome biogenesis protein RLP24 GN=rlp24 OS=Dictyostelium discoideum (Slime mold) PE=2 SV=1	60S ribosomal protein L24, putative {ECO:0000313|EMBL:CDJ36983.1} OS=Eimeria tenella (Coccidian parasite) PE=4 SV=1	60S ribosomal protein L24, putative [Eimeria tenella]	Toxoplasma gondii cDNA, clone: XTG08680.2, full cDNA, XTG Sugano cDNA library
EVM0000963	95.2632	95.6174	95.3244	97.6633	4.99247	4.13634	4.72462	10.7771	8.88087	8.58837	1.94e-16	-3.11141	down	[R]	General function prediction only	Biological Process: tricarboxylic acid cycle (GO:0006099);; Molecular Function: malate dehydrogenase (quinone) activity (GO:0008924);;	K00116|2.41869e-167|tgo:TGME49_088500|malate:quinone oxidoreductase, putative (EC:1.1.99.16); K00116 malate dehydrogenase (quinone) [EC:1.1.5.4] (A)	--	--	FAD dependent oxidoreductase	--	Malate:quinone oxidoreductase, putative {ECO:0000313|EMBL:CAK51433.1} OS=Eimeria tenella (Coccidian parasite) PE=4 SV=1	malate:quinone oxidoreductase, putative [Eimeria tenella strain Houghton]	Eimeria tenella malate:quinone oxidoreductase, putative (e2017b09.tmp0001) partial mRNA
EVM0001032	24.5617	22.2006	46.7512	45.48	0.869789	0.443388	0.742453	4.13489	4.1393	4.1516	3.18e-05	-3.10838	down	--	--	--	--	--	--	--	--	Uncharacterized protein {ECO:0000313|EMBL:CDJ63570.1} OS=Eimeria necatrix PE=4 SV=1	hypothetical protein, conserved [Eimeria necatrix]	Eimeria tenella clone Etm095D05 hypothetical protein mRNA, complete cds
EVM0004783	15.4842	18.9835	22.1199	25.3295	1.23629	1.05534	0.920749	1.92423	1.89274	2.01256	5.87e-18	-3.10757	down	--	--	--	--	--	--	--	--	Uncharacterized protein {ECO:0000313|EMBL:CDJ44590.1} (Fragment) OS=Eimeria tenella (Coccidian parasite) PE=4 SV=1	hypothetical protein, conserved, partial [Eimeria tenella]	Eimeria tenella chromosome 1, ordered contigs
EVM0007051	3.6852	4.42439	4.43381	4.76636	0.255066	0.474851	0.522421	0	0.242113	0.317233	1.66e-10	-3.1024	down	--	--	--	--	--	--	--	--	Uncharacterized protein {ECO:0000313|EMBL:CDJ65801.1} OS=Eimeria necatrix PE=4 SV=1	hypothetical protein, conserved [Eimeria necatrix]	Drosophila mojavensis GI21122 (Dmoj\GI21122), mRNA
EVM0002956	17.5259	18.2777	24.9222	23.279	1.68457	2.3737	2.07291	0.355012	1.55476	1.4275	2.29e-12	-3.09981	down	--	--	--	--	--	--	--	--	Uncharacterized protein {ECO:0000313|EMBL:CDI77067.1} OS=Eimeria acervulina (Coccidian parasite) PE=4 SV=1	hypothetical protein, conserved [Eimeria acervulina]	Hammondia hammondi hypothetical protein partial mRNA
EVM0003210	37.625	34.5249	45.6253	50.4354	2.88422	2.19781	2.55206	3.21879	4.76864	3.2523	5.31e-24	-3.09004	down	--	--	--	--	--	--	--	--	Uncharacterized protein {ECO:0000313|EMBL:CDJ38015.1} OS=Eimeria tenella (Coccidian parasite) PE=4 SV=1	hypothetical protein, conserved [Eimeria tenella]	Drosophila erecta GG18570 (Dere\GG18570), mRNA
EVM0001829	1947.99	2050.1	2044.57	2106.69	274.505	270.648	251.818	56.5688	49.7732	36.5533	1.44e-06	-3.08726	down	[J]	Translation, ribosomal structure and biogenesis	Molecular Function: structural constituent of ribosome (GO:0003735);; Cellular Component: ribosome (GO:0005840);; Biological Process: translation (GO:0006412);;	K02877|5.26272e-108|tgo:TGME49_028470|ribosomal protein L15, putative; K02877 large subunit ribosomal protein L15e (A)	[J]	Translation, ribosomal structure and biogenesis	Ribosomal L15	60S ribosomal protein L15 GN=rpl15-2 OS=Dictyostelium discoideum (Slime mold) PE=1 SV=1	Ribosomal protein L15 {ECO:0000256|RuleBase:RU000663} OS=Eimeria tenella (Coccidian parasite) PE=3 SV=1	ribosomal protein L15, putative [Eimeria tenella]	Toxoplasma gondii ME49 ribosomal protein L15, putative, mRNA
EVM0006915	31.3625	33.0885	27.0127	25.9054	1.21623	0.804487	1.0004	3.39815	3.81161	2.57333	1.54e-08	-3.08602	down	--	--	--	--	--	--	Alpha/beta hydrolase family	--	Uncharacterized protein {ECO:0000313|EMBL:CDJ38501.1} OS=Eimeria tenella (Coccidian parasite) PE=4 SV=1	hypothetical protein, conserved [Eimeria tenella]	Eimeria tenella chromosome 1, ordered contigs
EVM0000517	91.5376	89.4893	79.5854	73.6648	12.564	10.591	12.6721	0.125395	0.341184	0.498986	0.00448382	-3.086	down	--	--	--	--	--	--	--	--	--	--	Haliotis discus hannai clone CHh406 microsatellite sequence
EVM0003053	96.2574	97.4794	103.823	101.658	5.79542	5.97603	5.29472	10.8	9.35956	8.18513	4.54e-24	-3.07186	down	[J]	Translation, ribosomal structure and biogenesis	Molecular Function: GTP binding (GO:0005525);;	K06942|0|tgo:TGME49_014350|GTP binding protein, putative; K06942 (A)	[R]	General function prediction only	Protein of unknown function (DUF933)	Obg-like ATPase 1 {ECO:0000255|HAMAP-Rule:MF_03167} GN=ola-1 OS=Caenorhabditis elegans PE=3 SV=1	Obg-like ATPase 1 {ECO:0000256|HAMAP-Rule:MF_03167} OS=Eimeria tenella (Coccidian parasite) PE=3 SV=1	GTP binding protein, putative [Eimeria tenella]	Eimeria tenella clone Etm035H02 hypothetical protein mRNA, complete cds
EVM0001839	9.21998	10.1042	9.40128	9.78834	0.137892	0.175931	0.27039	0.869989	1.84898	0.735087	1.5e-05	-3.06867	down	--	--	--	--	--	--	--	--	Uncharacterized protein {ECO:0000313|EMBL:CDJ62062.1} OS=Eimeria necatrix PE=4 SV=1	hypothetical protein ENH_00002430 [Eimeria necatrix]	Anopheles melas clone l2ab microsatellite sequence
EVM0005576	40.2442	41.3463	53.5485	55.5477	2.28138	2.51981	2.33929	4.97636	4.12615	5.37047	5.31e-15	-3.0634	down	[O]	Posttranslational modification, protein turnover, chaperones	--	K15900|1.84951e-141|lma:LMJF_31_0100|putative O-sialoglycoprotein endopeptidase; K01409 N6-L-threonylcarbamoyladenine synthase [EC:2.3.1.234] (A)	[O]	Posttranslational modification, protein turnover, chaperones	Glycoprotease family	Probable tRNA N6-adenosine threonylcarbamoyltransferase {ECO:0000255|HAMAP-Rule:MF_03180} OS=Dictyostelium discoideum (Slime mold) PE=3 SV=1	Probable tRNA N6-adenosine threonylcarbamoyltransferase {ECO:0000256|HAMAP-Rule:MF_03180} OS=Eimeria tenella (Coccidian parasite) PE=3 SV=1	glycoprotease family domain-containing protein, putative [Eimeria tenella]	Eimeria tenella putative O-sialoglycoprotease mRNA, partial cds
EVM0001160	457.59	471.505	364.808	353.353	56.0543	59.6246	55.751	7.85295	6.85839	5.46065	5.01e-05	-3.06278	down	--	--	--	--	--	--	--	--	R1 protein, putative {ECO:0000313|EMBL:CDJ68073.1} OS=Eimeria necatrix PE=4 SV=1	R1 protein, putative [Eimeria necatrix]	Eimeria tenella chromosome 1, ordered contigs
EVM0003080	8.26956	9.435	9.83981	10.6381	0.722566	1.42634	1.8199	0.281001	0	0	0.0048555	-3.06256	down	#N/A	#N/A	#N/A	#N/A	#N/A	#N/A	#N/A	#N/A	#N/A	#N/A	#N/A
EVM0001233	51.2868	47.9355	13.3938	13.0443	4.42838	4.05685	4.51703	0.23986	0.794644	0.437792	0.000415023	-3.04534	down	--	--	--	--	--	--	--	--	Uncharacterized protein {ECO:0000313|EMBL:CDJ43235.1} OS=Eimeria tenella (Coccidian parasite) PE=4 SV=1	hypothetical protein, conserved [Eimeria tenella]	Anopheles gambiae str. PEST AGAP002790-PA (AgaP_AGAP002790) mRNA, complete cds
EVM0003811	1254.04	1268.68	1560.56	1561.97	208.921	206.981	199.125	19.9199	15.055	15.0942	0.000322561	-3.03785	down	[J]	Translation, ribosomal structure and biogenesis	Molecular Function: structural constituent of ribosome (GO:0003735);; Biological Process: translation (GO:0006412);; Cellular Component: cytosolic large ribosomal subunit (GO:0022625);;	K02866|1.76992e-144|tgo:TGME49_088720|60S ribosomal protein L10, putative; K02866 large subunit ribosomal protein L10e (A)	[J]	Translation, ribosomal structure and biogenesis	Ribosomal protein L16p/L10e	60S ribosomal protein L10 GN=RpL10 OS=Bombyx mandarina (Wild silk moth) PE=2 SV=1	60S ribosomal protein L10, putative {ECO:0000313|EMBL:CDJ41623.1} OS=Eimeria tenella (Coccidian parasite) PE=4 SV=1	60S ribosomal protein L10, putative [Eimeria tenella]	Neospora caninum Liverpool 60s ribosomal protein L10, related (NCLIV_041180) mRNA, complete cds
EVM0001320	3185.05	3436.42	4268.31	4273.01	466.584	492.626	457.954	141.011	131.905	144.421	5.7e-10	-3.02672	down	[J]	Translation, ribosomal structure and biogenesis	Molecular Function: structural constituent of ribosome (GO:0003735);; Biological Process: translation (GO:0006412);; Cellular Component: cytosolic large ribosomal subunit (GO:0022625);;	K02883|2.92495e-89|tgo:TGME49_100000|60S ribosomal protein L18, putative; K02883 large subunit ribosomal protein L18e (A)	[J]	Translation, ribosomal structure and biogenesis	Ribosomal protein L18e/L15	60S ribosomal protein L18 GN=RPL18 OS=Theileria parva (East coast fever infection agent) PE=3 SV=1	60S ribosomal protein L18 {ECO:0000256|RuleBase:RU000573} OS=Eimeria acervulina (Coccidian parasite) PE=3 SV=1	60S ribosomal protein L18, putative [Eimeria acervulina]	Neospora caninum Liverpool Ribosomal protein L18, related (NCLIV_064700) mRNA, complete cds
EVM0005478	22.69	20.461	15.1274	14.1877	1.84176	1.10933	0.873133	1.8647	1.37021	1.34442	7.9e-22	-3.02638	down	--	--	--	--	--	--	--	--	Uncharacterized protein {ECO:0000313|EMBL:CDJ44292.1} OS=Eimeria tenella (Coccidian parasite) PE=4 SV=1	hypothetical protein ETH_00036995 [Eimeria tenella]	Eimeria tenella clone Etm041E11 hypothetical protein mRNA, complete cds
EVM0008395	43.0875	38.5016	45.6844	42.4488	1.02881	0.469121	0.957847	5.43757	4.03967	6.76756	6.74e-05	-3.02354	down	--	--	--	--	--	--	--	--	--	--	Eimeria tenella clone Etm111H09 hypothetical protein mRNA, complete cds
EVM0001490	21.3303	22.5281	18.5786	17.7304	3.24066	2.42436	2.69255	0.513911	0.470168	0.326438	9.52e-06	-3.01584	down	--	--	--	--	--	--	--	Protein PF14_0175 GN=PF14_0175 OS=Plasmodium falciparum (isolate 3D7) PE=3 SV=1	Uncharacterized protein {ECO:0000313|EMBL:CDJ38973.1} OS=Eimeria tenella (Coccidian parasite) PE=4 SV=1	hypothetical protein, conserved [Eimeria tenella]	Drosophila mojavensis GI20980 (Dmoj\GI20980), mRNA
EVM0004493	4.43605	4.33249	13.4585	12.697	0.973419	0.38729	0.800852	0	0.495846	1.30373	6.97e-05	-3.0154	down	--	--	--	--	--	--	--	--	Uncharacterized protein {ECO:0000313|EMBL:CDJ62262.1} OS=Eimeria necatrix PE=4 SV=1	hypothetical protein, conserved [Eimeria necatrix]	PREDICTED: Bombus impatiens hypothetical LOC100742837 (LOC100742837), miscRNA
EVM0003610	132.242	134.022	108.69	120.351	16.5527	19.0691	17.4964	2.45292	2.5972	1.20328	7.7e-05	-3.01417	down	--	--	Molecular Function: hydrogen ion transmembrane transporter activity (GO:0015078);; Molecular Function: cation-transporting ATPase activity (GO:0019829);; Molecular Function: ATPase activity, coupled to transmembrane movement of ions, rotational mechanism (GO:0044769);;	K02135|1.74266e-14|tgo:TGME49_114820|ATP synthase epsilon chain, putative (EC:3.6.3.14); K02135 F-type H+-transporting ATPase subunit epsilon (A)	--	--	--	--	ATP synthase epsilon chain, putative {ECO:0000313|EMBL:CDJ39509.1} OS=Eimeria tenella (Coccidian parasite) PE=4 SV=1	ATP synthase epsilon chain, putative [Eimeria tenella]	--
EVM0003360	196.841	192.762	191.728	185.683	9.4127	9.50947	9.08233	22.6844	20.8257	18.3387	8.86e-14	-3.01144	down	--	--	--	--	--	--	--	--	Uncharacterized protein {ECO:0000313|EMBL:CDJ41100.1} OS=Eimeria tenella (Coccidian parasite) PE=4 SV=1	hypothetical protein ETH_00019080 [Eimeria tenella]	Eimeria tenella clone Etm109D12 hypothetical protein mRNA, complete cds
EVM0006663	99.1553	95.9626	40.383	39.0675	4.08222	2.52635	5.64623	7.01638	7.06293	5.83842	5.99e-11	-3.00806	down	#N/A	#N/A	#N/A	#N/A	#N/A	#N/A	#N/A	#N/A	#N/A	#N/A	#N/A
EVM0006434	198.293	193.991	362.924	357.154	32.3547	27.434	30.0972	15.7622	14.1629	16.2156	5.84e-17	-3.00468	down	--	--	--	--	[R]	General function prediction only	Iron-binding zinc finger CDGSH type	CDGSH iron-sulfur domain-containing protein 2 homolog B GN=BRAFLDRAFT_274541 OS=Branchiostoma floridae (Florida lancelet) PE=3 SV=1	Chromosome II, complete genome, related {ECO:0000313|EMBL:CDJ41521.1} OS=Eimeria tenella (Coccidian parasite) PE=4 SV=1	Chromosome II, complete genome, related [Eimeria tenella]	Hammondia hammondi PfMNL-2 CISD1 family iron-sulfur protein, putative partial mRNA
EVM0000473	16.7878	18.139	16.8755	18.4268	2.47001	3.2928	1.96004	0	0.108227	0.357454	0.00407547	-3.00452	down	--	--	--	K12275|4.81574e-36|tgo:TGME49_093570|translocation protein Sec62, putative; K12275 translocation protein SEC62 (A)	--	--	--	--	Translocation protein sec62, putative {ECO:0000313|EMBL:CDJ62302.1} OS=Eimeria necatrix PE=4 SV=1	translocation protein sec62, putative [Eimeria necatrix]	--
EVM0001730	26.5211	28.0778	38.7217	37.653	1.55251	0.851272	1.0034	3.0788	3.13757	5.46898	4.44e-07	-2.99703	down	--	--	--	--	--	--	--	--	--	--	Spirometra erinaceieuropaei genome assembly S_erinaceieuropaei ,scaffold SPER_scaffold0096489
EVM0003695	54.3455	48.9343	23.5841	23.2464	3.02049	2.46355	3.24244	2.03031	3.85989	3.30933	5.39e-16	-2.99688	down	--	--	--	--	--	--	--	--	Uncharacterized protein {ECO:0000313|EMBL:CDI78099.1} OS=Eimeria acervulina (Coccidian parasite) PE=4 SV=1	hypothetical protein, conserved [Eimeria acervulina]	--
EVM0000088	14.7808	13.339	6.2478	5.25372	1.52992	1.31031	1.34642	0.260255	0.166534	0.189945	4.83e-05	-2.99354	down	[L]	Replication, recombination and repair	Molecular Function: transferase activity (GO:0016740);; Molecular Function: organic cyclic compound binding (GO:0097159);; Molecular Function: heterocyclic compound binding (GO:1901363);;	K02350|2.67397e-75|tgo:TGME49_064670|DNA polymerase zeta catalytic subunit, putative (EC:2.7.7.7); K02350 DNA polymerase zeta [EC:2.7.7.7] (A)	[L]	Replication, recombination and repair	DNA polymerase family B	DNA polymerase delta catalytic subunit GN=F10C2.4 OS=Caenorhabditis elegans PE=3 SV=1	DNA polymerase , related {ECO:0000313|EMBL:CDJ36960.1} OS=Eimeria tenella (Coccidian parasite) PE=4 SV=1	DNA polymerase , related [Eimeria tenella]	Hammondia hammondi DNA polymerase family B protein partial mRNA
EVM0007332	30.0016	29.4269	28.7782	31.4961	1.22872	1.21901	1.19547	3.91638	3.33386	3.19124	1.16e-09	-2.98968	down	--	--	Molecular Function: exonuclease activity (GO:0004527);; Molecular Function: binding (GO:0005488);; Cellular Component: intracellular (GO:0005622);;	K12619|1.36611e-44|tgo:TGME49_105780|exoribonuclease, putative; K12619 5'-3' exoribonuclease 2 [EC:3.1.13.-] (A)	[LA]	--	--	5&apos;-3&apos; exoribonuclease 2 homolog GN=xrn-2 OS=Caenorhabditis briggsae PE=3 SV=2	5'-3' exoribonuclease 2, related {ECO:0000313|EMBL:CDJ65525.1} OS=Eimeria necatrix PE=4 SV=1	5&apos;-3&apos; exoribonuclease 2, related [Eimeria necatrix]	Hammondia hammondi 5'-3' exoribonuclease, putative partial mRNA
EVM0007582	63.2477	64.4651	83.6236	79.0561	6.71351	7.34792	8.02548	3.05828	4.88066	5.82315	1.84e-25	-2.98611	down	[LKJ]	--	Molecular Function: RNA binding (GO:0003723);; Molecular Function: DNA topoisomerase type II (ATP-hydrolyzing) activity (GO:0003918);; Molecular Function: ATP binding (GO:0005524);; Molecular Function: ATP-dependent helicase activity (GO:0008026);;	K13179|0|tgo:TGME49_112990|ATP-dependent RNA helicase, putative (EC:5.99.1.3); K13179 ATP-dependent RNA helicase DDX18/HAS1 [EC:3.6.4.13] (A)	[A]	RNA processing and modification	DEAD/DEAH box helicase	Probable ATP-dependent RNA helicase ddx18 GN=ddx18 OS=Dictyostelium discoideum (Slime mold) PE=3 SV=1	ATP-dependent RNA helicase, putative {ECO:0000313|EMBL:CDJ43349.1} OS=Eimeria tenella (Coccidian parasite) PE=3 SV=1	ATP-dependent RNA helicase, putative [Eimeria tenella]	Toxoplasma gondii ME49 ATP-dependent RNA helicase, putative, mRNA
EVM0001545	7.01505	5.69164	6.67894	8.21196	0.776752	0.769295	0.781741	0.414651	0.354367	0.228291	8.64e-18	-2.97147	down	--	--	--	--	--	--	--	--	--	--	Drosophila virilis GJ14163 (Dvir\GJ14163), mRNA
EVM0003747	48.5249	54.4246	53.5763	46.5551	3.83181	2.98737	3.48759	5.13368	4.23241	5.34967	3.56e-31	-2.97118	down	[K]	Transcription	Molecular Function: nucleic acid binding (GO:0003676);; Cellular Component: intracellular ribonucleoprotein complex (GO:0030529);;	K12627|9.22629e-22|mbr:MONBRDRAFT_17908|hypothetical protein; K12627 U6 snRNA-associated Sm-like protein LSm8 (A)	[A]	RNA processing and modification	LSM domain	Probable U6 snRNA-associated Sm-like protein LSm8 GN=lsm8 OS=Dictyostelium discoideum (Slime mold) PE=3 SV=1	Small nuclear ribonucleoprotein, putative {ECO:0000313|EMBL:CDJ64739.1} OS=Eimeria necatrix PE=4 SV=1	hypothetical protein [Eimeria tenella]	Eimeria tenella clone Etm093F12 hypothetical protein mRNA, complete cds
EVM0005400	54.2324	62.5194	77.8154	68.28	3.42861	4.1272	3.37524	8.30023	7.56826	5.21984	1.04e-14	-2.96336	down	--	--	Cellular Component: cytoplasm (GO:0005737);; Biological Process: translation (GO:0006412);;	K03247|1.04864e-104|tgo:TGME49_051500|eukaryotic translation initiation factor 3 subunit 3, putative (EC:4.1.1.70 5.2.1.8); K03247 translation initiation factor 3 subunit H (A)	[J]	Translation, ribosomal structure and biogenesis	JAB1/Mov34/MPN/PAD-1 ubiquitin protease	Eukaryotic translation initiation factor 3 subunit H {ECO:0000255|HAMAP-Rule:MF_03007} GN=v1g168210 OS=Nematostella vectensis (Starlet sea anemone) PE=3 SV=1	Eukaryotic translation initiation factor 3 subunit 3, putative {ECO:0000313|EMBL:CDJ68346.1} OS=Eimeria necatrix PE=4 SV=1	eukaryotic translation initiation factor 3 subunit 3, putative [Eimeria necatrix]	Hammondia hammondi eukaryotic initiation factor-3, subunit 3, putative partial mRNA
EVM0005240	41.4455	37.4801	24.581	26.1451	0.878032	0.714292	0.756634	3.23575	4.31881	5.1362	2.38e-05	-2.96197	down	--	--	--	--	--	--	--	--	Putative uncharacterized protein {ECO:0000313|EMBL:CAK51358.1} OS=Eimeria tenella (Coccidian parasite) PE=4 SV=1	hypothetical protein [Eimeria tenella strain Houghton]	Eimeria tenella hypothetical protein (e1012e08.tmp0242) mRNA, complete cds
EVM0003950	53.5093	57.5062	51.3844	57.6187	8.85541	8.01222	6.2998	1.35338	1.84523	1.14141	1.93e-06	-2.9597	down	--	--	--	K14766|2.70887e-27|tgo:TGME49_113130|hypothetical protein; K14766 nucleolar protein 14 (A)	--	--	--	--	Uncharacterized protein {ECO:0000313|EMBL:CDJ42698.1} OS=Eimeria tenella (Coccidian parasite) PE=4 SV=1	hypothetical protein, conserved [Eimeria tenella]	Haliotis discus hannai clone CHh533 microsatellite sequence
EVM0001050	5.71422	4.72896	9.20711	8.66482	0.075631	0.054421	0.123359	1.74329	0	1.06875	0.00889447	-2.9585	down	--	--	--	--	--	--	--	--	Serine/threonine protein phosphatase, putative {ECO:0000313|EMBL:CDJ58457.1} OS=Eimeria maxima (Coccidian parasite) PE=4 SV=1	serine/threonine protein phosphatase, putative [Eimeria maxima]	Fonticula alba hypothetical protein mRNA
EVM0007708	133.869	138.17	152.797	159.949	16.5214	17.1364	14.5203	8.5234	9.71316	7.74955	4.92e-27	-2.95566	down	--	--	--	--	--	--	--	--	Uncharacterized protein {ECO:0000313|EMBL:CDJ42968.1} OS=Eimeria tenella (Coccidian parasite) PE=4 SV=1	hypothetical protein, conserved [Eimeria tenella]	Drosophila mojavensis GI19897 (Dmoj\GI19897), mRNA
EVM0001082	67.5778	67.8131	99.2748	92.1514	2.17178	1.44015	1.7345	11.2223	11.645	10.1355	5.68e-05	-2.94755	down	--	--	--	--	--	--	--	--	Uncharacterized protein {ECO:0000313|EMBL:CDJ43125.1} OS=Eimeria tenella (Coccidian parasite) PE=4 SV=1	hypothetical protein, conserved [Eimeria tenella]	--
EVM0004740	15.836	18.2834	18.9629	18.0158	0.450252	0.331457	0.599828	2.17299	2.55212	2.26831	1.02e-05	-2.94677	down	--	--	--	--	--	--	YL1 nuclear protein C-terminal domain	--	Uncharacterized protein {ECO:0000313|EMBL:CDJ45551.1} OS=Eimeria tenella (Coccidian parasite) PE=4 SV=1	hypothetical protein, conserved [Eimeria tenella]	Eimeria tenella clone Etm030A12 hypothetical protein mRNA, complete cds
EVM0001908	50.2677	46.1629	28.0785	28.0463	1.77621	2.41574	1.87499	3.77196	3.92196	4.75532	4.21e-12	-2.9466	down	--	--	--	--	--	--	--	--	DNA polymerase epsilon catalytic subunit a, related {ECO:0000313|EMBL:CDJ39091.1} OS=Eimeria tenella (Coccidian parasite) PE=4 SV=1	DNA polymerase epsilon catalytic subunit a, related [Eimeria tenella]	Monosiga brevicollis MX1 predicted protein MONBRDRAFT_11193 mRNA, complete cds
EVM0002178	130.392	135.022	174.807	183.898	21.6884	22.63	21.5741	4.6835	4.80552	4.16821	8.12e-07	-2.94588	down	[K]	Transcription	Molecular Function: nucleic acid binding (GO:0003676);; Cellular Component: intracellular ribonucleoprotein complex (GO:0030529);;	K12624|5.22998e-57|tgo:TGME49_047610|snRNP protein Lsm5, putative; K12624 U6 snRNA-associated Sm-like protein LSm5 (A)	[A]	RNA processing and modification	LSM domain	Probable U6 snRNA-associated Sm-like protein LSm5 GN=lsm5 OS=Dictyostelium discoideum (Slime mold) PE=3 SV=1	SnRNP protein Lsm5, putative {ECO:0000313|EMBL:CDJ42759.1} OS=Eimeria tenella (Coccidian parasite) PE=4 SV=1	snRNP protein Lsm5, putative [Eimeria tenella]	Hammondia hammondi small nuclear ribonucleoprotein E, putative partial mRNA
EVM0001454	47.8473	49.1573	38.939	40.2865	6.83767	6.50371	7.60565	0.321777	0.324734	0.341274	0.00219992	-2.94035	down	[J]	Translation, ribosomal structure and biogenesis	Molecular Function: catalytic activity (GO:0003824);;	K01892|1.92672e-143|tgo:TGME49_080600|histidyl-tRNA synthetase, putative (EC:4.3.1.3 6.1.1.21); K01892 histidyl-tRNA synthetase [EC:6.1.1.21] (A)	[J]	Translation, ribosomal structure and biogenesis	Histidyl-tRNA synthetase	Histidine--tRNA ligase, cytoplasmic GN=hisS OS=Dictyostelium discoideum (Slime mold) PE=3 SV=1	Histidyl-tRNA synthetase, putative {ECO:0000313|EMBL:CDJ70134.1} OS=Eimeria necatrix PE=3 SV=1	histidyl-tRNA synthetase, putative [Eimeria necatrix]	Neospora caninum Liverpool putative histidyl-tRNA synthetase (NCLIV_019550) mRNA, complete cds
EVM0000843	1551.55	1651.48	1390.16	1392.98	87.6432	90.975	86.5642	191.467	156.644	130.46	8.28e-18	-2.9388	down	--	--	--	--	--	--	--	--	Uncharacterized protein {ECO:0000313|EMBL:CDJ43307.1} OS=Eimeria tenella (Coccidian parasite) PE=4 SV=1	hypothetical protein, conserved [Eimeria tenella]	Eimeria tenella clone Etm103C09 hypothetical protein mRNA, complete cds
EVM0004654	28.218	28.2419	7.92134	8.0841	0.615589	0.412654	0.664298	2.56397	1.88208	2.44747	3.91e-05	-2.93396	down	[C]	Energy production and conversion	Molecular Function: pyruvate dehydrogenase (acetyl-transferring) activity (GO:0004739);; Biological Process: oxidation-reduction process (GO:0055114);;	K00162|1.03045e-136|tgo:TGME49_072290|pyruvate dehydrogenase E1 beta subunit, putative (EC:1.2.4.1); K00162 pyruvate dehydrogenase E1 component beta subunit [EC:1.2.4.1] (A)	[C]	Energy production and conversion	Transketolase, C-terminal domain	Pyruvate dehydrogenase E1 component subunit beta, mitochondrial (Precursor) GN=pdhb-1 OS=Caenorhabditis elegans PE=1 SV=2	Pyruvate dehydrogenase complex subunit PD-HE1Beta {ECO:0000313|EMBL:KFG64140.1} OS=Toxoplasma gondii RUB PE=4 SV=1	pyruvate dehydrogenase complex subunit PD-HE1Beta [Toxoplasma gondii RUB]	Neospora caninum Liverpool Transketolase, pyridine binding domain protein,related (NCLIV_034990) mRNA, complete cds
EVM0004491	90.4828	85.6923	61.0584	64.9163	11.2023	12.3327	11.1543	1.01369	1.37368	1.49349	0.000144348	-2.92637	down	--	--	--	--	--	--	Sporozoite TA4 surface antigen	Sporulated oocyst TA4 antigen 8 kDa subunit (Precursor) OS=Eimeria tenella (Coccidian parasite) PE=1 SV=2	Surface antigen 4 {ECO:0000313|EMBL:CAE52296.1} (Precursor) OS=Eimeria tenella (Coccidian parasite) PE=2 SV=1	surface antigen 4 [Eimeria tenella]	Eimeria tenella clone Etm125D09 hypothetical protein mRNA, complete cds
EVM0005327	16.2038	16.5073	16.6726	17.8107	2.46712	2.30231	2.92427	0.236146	0.233901	0.427284	0.000107136	-2.9195	down	--	--	--	--	--	--	--	--	Uncharacterized protein {ECO:0000313|EMBL:EPR61308.1} OS=Toxoplasma gondii GT1 PE=4 SV=1	hypothetical protein TGME49_080670 [Toxoplasma gondii ME49]	--
EVM0002222	180.869	182.382	288.729	284.681	36.1489	36.3894	38.3997	3.06413	3.45388	3.16457	0.000491729	-2.91477	down	[T]	Signal transduction mechanisms	--	--	[T]	Signal transduction mechanisms	Protein phosphatase 2C	Probable protein phosphatase 2C 6 GN=GSPATT00019634001 OS=Paramecium tetraurelia PE=3 SV=1	Uncharacterized protein {ECO:0000313|EMBL:CDI73847.1} OS=Eimeria praecox PE=4 SV=1	hypothetical protein, conserved [Eimeria praecox]	Haliotis discus hannai clone CHh475 microsatellite sequence
EVM0001310	38.7723	40.697	96.296	93.034	3.37065	2.90394	2.87612	9.09463	8.73785	6.43348	1.14e-07	-2.9123	down	--	--	--	--	--	--	--	--	SAG family member {ECO:0000313|EMBL:CDJ70087.1} OS=Eimeria necatrix PE=4 SV=1	SAG family member [Eimeria necatrix]	Eimeria tenella clone Etm111G02 hypothetical protein mRNA, complete cds
EVM0004463	2477.11	2582.41	2160.05	2172.72	348.102	370.083	361.777	44.4951	49.4852	45.1603	6.41e-05	-2.91115	down	[J]	Translation, ribosomal structure and biogenesis	Cellular Component: intracellular (GO:0005622);;	K02934|9.18232e-55|tgo:TGME49_113390|60s ribosomal protein l6, putative; K02934 large subunit ribosomal protein L6e (A)	[J]	Translation, ribosomal structure and biogenesis	Ribosomal protein L6e	60S ribosomal protein L6 GN=RPL6 OS=Tetrahymena thermophila (strain SB210) PE=1 SV=1	60S ribosomal protein L6 {ECO:0000256|RuleBase:RU000662} OS=Eimeria tenella (Coccidian parasite) PE=3 SV=1	60S ribosomal protein L6, putative [Eimeria tenella]	Neospora caninum Liverpool hypothetical protein (NCLIV_056680) mRNA, complete cds
EVM0006493	287.747	309.264	81.1614	78.8319	3.32514	3.54623	4.33506	26.3676	25.3733	26.3953	0.0005007	-2.91027	down	[C]	Energy production and conversion	Biological Process: malate metabolic process (GO:0006108);; Molecular Function: L-malate dehydrogenase activity (GO:0030060);; Biological Process: cellular carbohydrate metabolic process (GO:0044262);; Biological Process: oxidation-reduction process (GO:0055114);;	--	[C]	Energy production and conversion	lactate/malate dehydrogenase, alpha/beta C-terminal domain	L-lactate dehydrogenase OS=Toxoplasma gondii PE=1 SV=1	Lactate dehydrogenase {ECO:0000313|EMBL:CDJ37067.1} OS=Eimeria tenella (Coccidian parasite) PE=3 SV=1	lactate dehydrogenase [Eimeria tenella]	Eimeria tenella lactate dehydrogenase (LDH) mRNA, complete cds
EVM0003282	464.091	459.892	310.326	301.764	27.532	29.4985	29.8877	41.5439	36.4526	33.5101	2.83e-31	-2.89732	down	[C]	Energy production and conversion	Molecular Function: ATP binding (GO:0005524);; Biological Process: vacuolar acidification (GO:0007035);; Biological Process: ATP hydrolysis coupled proton transport (GO:0015991);; Molecular Function: hydrolase activity, acting on acid anhydrides, catalyzing transmembrane movement of substances (GO:0016820);; Cellular Component: proton-transporting V-type ATPase, V1 domain (GO:0033180);; Biologica…	K02147|0|tgo:TGME49_019800|vacuolar ATP synthase subunit B, putative (EC:3.6.3.15); K02147 V-type H+-transporting ATPase subunit B (A)	[C]	Energy production and conversion	ATP synthase alpha/beta family, nucleotide-binding domain	V-type proton ATPase subunit B GN=VAPB OS=Plasmodium falciparum PE=2 SV=1	Vacuolar ATP synthase subunit b, putative {ECO:0000313|EMBL:CDJ40258.1} OS=Eimeria tenella (Coccidian parasite) PE=3 SV=1	vacuolar ATP synthase subunit b, putative [Eimeria tenella]	Hammondia hammondi vacuolar ATP synthase subunit b, putative partial mRNA
EVM0003928	12.5719	11.8982	15.2238	10.8655	1.57462	1.16883	0.810538	1.12207	1.2439	0.512256	1.54e-20	-2.89172	down	--	--	--	--	--	--	--	--	Uncharacterized protein {ECO:0000313|EMBL:CDJ45545.1} OS=Eimeria tenella (Coccidian parasite) PE=4 SV=1	hypothetical protein ETH_00006490 [Eimeria tenella]	Eimeria tenella clone Etm100G09 hypothetical protein mRNA, complete cds
EVM0005118	196.165	220.571	94.9697	94.6922	14.1677	14.3588	12.8548	14.0917	13.4581	10.0702	1.26e-19	-2.88915	down	--	--	--	--	--	--	--	--	Uncharacterized protein {ECO:0000313|EMBL:CDJ66285.1} (Fragment) OS=Eimeria necatrix PE=4 SV=1	hypothetical protein ENH_00017940, partial [Eimeria necatrix]	Neospora caninum Liverpool hypothetical protein (NCLIV_056060) mRNA, complete cds
EVM0005555	3.26858	2.9385	7.62697	6.64031	0.212288	0.203835	0.092299	1.10584	0.286527	0.559516	1.57e-05	-2.88336	down	--	--	--	--	--	--	--	--	Dolichyl-diphosphooligosaccharide--protein glycosyltransferase subunit 1 {ECO:0000256|RuleBase:RU361143} OS=Eimeria tenella (Coccidian parasite) PE=3 SV=1	ribophorin I, putative [Eimeria tenella]	Monosiga brevicollis MX1 predicted protein MONBRDRAFT_9671 mRNA, complete cds
EVM0004755	3.03333	3.94025	4.16644	3.41318	0	0	0	0.618926	0.650764	0.426342	0.00580502	-2.8794	down	--	--	--	--	--	--	--	--	--	--	Eimeria tenella hypothetical protein (eimer2431f01.tmp0030) partial mRNA
EVM0002601	12.984	11.8573	11.4561	13.4345	2.07383	1.56058	2.27745	0.271409	0.105041	0.195207	0.000248451	-2.87675	down	--	--	--	--	--	--	--	--	Uncharacterized protein {ECO:0000313|EMBL:CDJ45050.1} OS=Eimeria tenella (Coccidian parasite) PE=4 SV=1	hypothetical protein ETH_00000630 [Eimeria tenella]	--
EVM0008094	50.8418	47.5281	67.4846	67.6479	3.72978	3.52444	3.71056	7.24803	6.36141	6.14732	3.34e-16	-2.85836	down	--	--	--	--	--	--	--	--	Uncharacterized protein {ECO:0000313|EMBL:CDJ37956.1} OS=Eimeria tenella (Coccidian parasite) PE=4 SV=1	hypothetical protein, conserved [Eimeria tenella]	--
EVM0003557	22.4785	19.9018	30.4639	28.0724	2.8844	2.2472	2.15218	2.20994	1.95734	2.16778	6.68e-46	-2.85336	down	--	--	--	--	--	--	--	--	Uncharacterized protein {ECO:0000313|EMBL:CDJ43104.1} OS=Eimeria tenella (Coccidian parasite) PE=4 SV=1	hypothetical protein, conserved [Eimeria tenella]	--
EVM0008088	25.915	24.2499	14.8197	14.5073	0.469955	0.698161	0.553308	2.43011	2.50407	3.35137	2.73e-05	-2.85072	down	--	--	--	--	--	--	--	--	Uncharacterized protein {ECO:0000313|EMBL:CDJ38455.1} (Fragment) OS=Eimeria tenella (Coccidian parasite) PE=4 SV=1	hypothetical protein, conserved, partial [Eimeria tenella]	Gongylonema pulchrum genome assembly G_pulchrum_Hokkaido ,scaffold GPUH_contig0000657
EVM0003229	265.171	273.797	331.376	335.677	13.1491	13.8894	13.7222	38.7325	36.7865	40.5756	1e-08	-2.84631	down	--	--	--	--	--	--	--	--	Uncharacterized protein {ECO:0000313|EMBL:CDJ39383.1} OS=Eimeria tenella (Coccidian parasite) PE=4 SV=1	hypothetical protein, conserved [Eimeria tenella]	Eimeria tenella clone Etm111E10 hypothetical protein mRNA, complete cds
EVM0000695	3.23946	3.31841	2.9734	2.9272	0.600427	0.427622	0	0.205143	0.098251	0.101273	3.97e-07	-2.84524	down	--	--	--	--	--	--	--	--	Uncharacterized protein {ECO:0000313|EMBL:CDJ39107.1} (Fragment) OS=Eimeria tenella (Coccidian parasite) PE=4 SV=1	hypothetical protein, conserved, partial [Eimeria tenella]	Eimeria tenella hypothetical protein, conserved (eimer2431f01.tmp0070) partial mRNA
EVM0005662	9.79861	8.79153	14.3575	12.6891	0.938336	0.698916	0.60458	1.37371	1.70757	0.753354	1.29e-12	-2.83578	down	--	--	--	--	--	--	--	--	Uncharacterized protein {ECO:0000313|EMBL:CDJ43137.1} OS=Eimeria tenella (Coccidian parasite) PE=4 SV=1	hypothetical protein, conserved [Eimeria tenella]	Eimeria tenella chromosome 1, ordered contigs
EVM0003323	44.5903	42.4921	25.675	26.9305	2.17543	2.6153	2.02563	3.67562	3.46344	4.62389	1.89e-14	-2.83221	down	--	--	--	--	--	--	--	--	Uncharacterized protein {ECO:0000313|EMBL:CDJ42467.1} OS=Eimeria tenella (Coccidian parasite) PE=4 SV=1	hypothetical protein, conserved [Eimeria tenella]	Eimeria tenella clone Etm081A07 hypothetical protein mRNA, complete cds
EVM0000691	325.255	354.148	366.074	375.205	54.1561	58.9818	59.7425	7.30054	8.52738	7.36628	8.24e-05	-2.82587	down	[L]	Replication, recombination and repair	Molecular Function: nucleic acid binding (GO:0003676);; Molecular Function: ATP binding (GO:0005524);; Molecular Function: ATP-dependent helicase activity (GO:0008026);;	K12820|3.31904e-108|tgo:TGME49_033520|ATP-dependent RNA helicase, putative (EC:3.4.22.44); K12820 pre-mRNA-splicing factor ATP-dependent RNA helicase DHX15/PRP43 [EC:3.6.4.13] (A)	[A]	RNA processing and modification	Oligonucleotide/oligosaccharide-binding (OB)-fold	Putative pre-mRNA-splicing factor ATP-dependent RNA helicase F56D2.6 GN=F56D2.6 OS=Caenorhabditis elegans PE=3 SV=1	Uncharacterized protein {ECO:0000313|EMBL:CDJ45183.1} OS=Eimeria tenella (Coccidian parasite) PE=4 SV=1	hypothetical protein, conserved [Eimeria tenella]	Hammondia hammondi ATP-dependent RNA helicase partial mRNA
EVM0000628	35.8133	37.7891	4.52513	4.58964	1.42827	0.949546	1.62686	1.72444	2.22088	2.75196	7.2e-05	-2.82085	down	--	--	--	--	--	--	--	--	Uncharacterized protein {ECO:0000313|EMBL:CDI76782.1} OS=Eimeria acervulina (Coccidian parasite) PE=4 SV=1	hypothetical protein EAH_00058470 [Eimeria acervulina]	Eimeria tenella clone Etm118G09 hypothetical protein mRNA, complete cds
EVM0007324	61.4364	59.7722	63.5746	54.4801	9.62659	9.31166	9.37852	2.46984	1.51168	1.10905	1.87e-05	-2.81208	down	[R]	General function prediction only	Molecular Function: RNA binding (GO:0003723);; Biological Process: translational initiation (GO:0006413);; Cellular Component: translation preinitiation complex (GO:0070993);;	K03253|0|tgo:TGME49_022860|eukaryotic translation initiation factor 3 subunit 9, putative; K03253 translation initiation factor 3 subunit B (A)	[J]	Translation, ribosomal structure and biogenesis	Eukaryotic translation initiation factor eIF2A	Eukaryotic translation initiation factor 3 subunit B {ECO:0000255|HAMAP-Rule:MF_03001} OS=Bombyx mori (Silk moth) PE=2 SV=1	Eukaryotic translation initiation factor 3 subunit B {ECO:0000256|HAMAP-Rule:MF_03001, ECO:0000256|PIRNR:PIRNR036424} OS=Eimeria acervulina (Coccidian parasite) PE=3 SV=1	Eukaryotic translation initiation factor 3 subunit 9, putative [Eimeria acervulina]	Neospora caninum Liverpool translation INITIATION FACTOR 3 SUBUNIT 9-like protein, related (NCLIV_005900) mRNA, complete cds
EVM0003604	123.675	121.837	156.604	155.553	3.77019	3.97722	3.78373	22.5165	19.778	18.9687	4.25e-05	-2.80635	down	[QR]	--	--	--	[OKT]	--	Ribosomal protein L11 methyltransferase (PrmA)	Protein arginine N-methyltransferase 1 GN=prmt1 OS=Dictyostelium discoideum (Slime mold) PE=3 SV=1	Uncharacterized protein {ECO:0000313|EMBL:CDJ42105.1} OS=Eimeria tenella (Coccidian parasite) PE=4 SV=1	hypothetical protein, conserved [Eimeria tenella]	Hammondia hammondi histone arginine methyltransferase PRMT3 partial mRNA
EVM0000746	8.86317	8.57831	5.34177	5.16957	0.044424	0.231465	0.111081	0.919721	1.11697	1.11538	0.000557857	-2.80244	down	--	--	--	--	--	--	--	--	Uncharacterized protein {ECO:0000313|EMBL:CDJ40084.1} (Fragment) OS=Eimeria tenella (Coccidian parasite) PE=4 SV=1	hypothetical protein ETH_00038595, partial [Eimeria tenella]	Eimeria maxima imp-1 gene for immune mapped protein 1, exons 1-4, strain Weybridge, clone EmaxBAC2k08
EVM0007522	70.5237	80.4157	38.5607	40.7786	6.24895	6.86679	6.49908	4.80028	4.24358	3.4228	1.32e-18	-2.80169	down	--	--	--	--	--	--	--	--	Uncharacterized protein {ECO:0000313|EMBL:CDJ62409.1} OS=Eimeria necatrix PE=4 SV=1	hypothetical protein ENH_00014990 [Eimeria necatrix]	Spirometra erinaceieuropaei genome assembly S_erinaceieuropaei ,scaffold SPER_scaffold0037252
EVM0000525	19.0418	20.425	28.8078	29.8193	1.96841	2.21853	2.37405	1.90729	2.55033	2.63387	1.83e-30	-2.79808	down	--	--	--	--	--	--	--	--	Uncharacterized protein {ECO:0000313|EMBL:CDJ43750.1} (Fragment) OS=Eimeria tenella (Coccidian parasite) PE=4 SV=1	hypothetical protein ETH_00009770, partial [Eimeria tenella]	Drosophila yakuba GE15384 (Dyak\GE15384), mRNA
EVM0000593	1.86415	2.21258	1.0468	1.19817	0.158637	0.105152	0.162766	0.158461	0.161326	0.107567	2.81e-13	-2.79249	down	--	--	--	--	--	--	--	--	Uncharacterized protein {ECO:0000313|EMBL:CDJ39024.1} OS=Eimeria tenella (Coccidian parasite) PE=4 SV=1	hypothetical protein, conserved [Eimeria tenella]	Anopheles gambiae str. PEST AGAP000567-PB (AgaP_AGAP000567) mRNA, complete cds
EVM0000433	32.399	29.081	30.0908	29.7071	4.85841	4.80464	5.45329	0.862459	0.755878	0.35475	0.000160154	-2.78913	down	--	--	--	--	--	--	--	--	Uncharacterized protein {ECO:0000313|EMBL:CDJ70240.1} OS=Eimeria necatrix PE=4 SV=1	hypothetical protein, conserved [Eimeria necatrix]	--
EVM0003237	3.7179	3.20696	3.77849	3.82245	0.464046	0.510404	0.461346	0.231318	0.100126	0.263492	7.13e-12	-2.78781	down	--	--	--	--	[A]	RNA processing and modification	--	ATP-dependent RNA helicase glh-2 GN=glh-2 OS=Caenorhabditis elegans PE=1 SV=1	Uncharacterized protein {ECO:0000313|EMBL:CDI81420.1} OS=Eimeria acervulina (Coccidian parasite) PE=4 SV=1	hypothetical protein EAH_00021610 [Eimeria acervulina]	--
EVM0008254	34.6403	32.4993	4.01499	5.06345	0.556619	0.954758	1.01312	2.67119	2.19197	2.55543	0.000308645	-2.78412	down	--	--	--	--	--	--	--	--	Uncharacterized protein {ECO:0000313|EMBL:CDJ69625.1} OS=Eimeria necatrix PE=4 SV=1	hypothetical protein, conserved [Eimeria necatrix]	Drosophila pseudoobscura pseudoobscura GA29156 (Dpse\GA29156), mRNA
EVM0000604	15.3264	15.0468	13.6347	12.862	0.323292	0.293659	0.146966	2.32652	2.19714	2.07704	0.000645192	-2.78128	down	--	--	--	--	--	--	--	--	Uncharacterized protein {ECO:0000313|EMBL:CDJ64098.1} OS=Eimeria necatrix PE=4 SV=1	hypothetical protein, conserved [Eimeria necatrix]	Eimeria tenella chromosome 1, ordered contigs
EVM0000871	1731.44	1751.87	2690.07	2773.21	387.017	384.263	377.803	50.3805	38.5532	35.6615	0.000423923	-2.77895	down	[J]	Translation, ribosomal structure and biogenesis	Cellular Component: ribosome (GO:0005840);;	K02975|1.91284e-30|tgo:TGME49_031140|R1 protein; K02975 small subunit ribosomal protein S25e (A)	[J]	Translation, ribosomal structure and biogenesis	S25 ribosomal protein	40S ribosomal protein S25 OS=Leishmania infantum PE=2 SV=1	R1 protein, putative {ECO:0000313|EMBL:CDJ42291.1} OS=Eimeria tenella (Coccidian parasite) PE=4 SV=1	R1 protein, putative [Eimeria tenella]	Hammondia hammondi ribosomal protein RPS25 partial mRNA
EVM0006875	47.0843	45.1017	67.6653	65.0431	4.25263	4.02036	3.85028	7.00386	5.97614	6.3337	1.39e-18	-2.7772	down	[K]	Transcription	Molecular Function: nucleotidyltransferase activity (GO:0016779);; Molecular Function: organic cyclic compound binding (GO:0097159);; Molecular Function: heterocyclic compound binding (GO:1901363);;	K03002|0|tgo:TGME49_097530|DNA-directed RNA polymerase I subunit RPA2, putative (EC:2.7.7.6); K03002 DNA-directed RNA polymerase I subunit RPA2 [EC:2.7.7.6] (A)	[K]	Transcription	RNA polymerase Rpb2, domain 6	DNA-directed RNA polymerase I subunit RPA2 GN=RPA2 OS=Euplotes octocarinatus PE=3 SV=2	DNA-directed RNA polymerase {ECO:0000256|RuleBase:RU000431} OS=Eimeria mitis PE=3 SV=1	DNA-directed RNA polymerase I subunit RPA2, putative [Eimeria mitis]	Neospora caninum Liverpool DNA-directed RNA polymerase,related (NCLIV_006540) mRNA, complete cds
EVM0006248	208.384	216.348	273.303	287.903	27.6209	28.8227	26.4007	24.9833	18.5345	14.9225	1.92e-32	-2.77619	down	--	--	--	--	--	--	--	--	Uncharacterized protein {ECO:0000313|EMBL:CDJ40467.1} OS=Eimeria tenella (Coccidian parasite) PE=4 SV=1	hypothetical protein, conserved [Eimeria tenella]	Neospora caninum Liverpool conserved hypothetical protein (NCLIV_066850) mRNA, complete cds
EVM0004818	10.8482	11.5122	15.3235	15.188	1.41186	3.38749	2.02341	0	0.086064	0.316254	0.00576958	-2.77224	down	--	--	Molecular Function: zinc ion binding (GO:0008270);;	K10601|3.41536e-18|tgo:TGME49_104460|zinc finger (C3HC4 RING finger) protein, putative; K10601 E3 ubiquitin-protein ligase synoviolin [EC:6.3.2.19] (A)	--	--	--	--	Zinc finger (C3HC4 RING finger) protein, putative {ECO:0000313|EMBL:CDJ43734.1} OS=Eimeria tenella (Coccidian parasite) PE=4 SV=1	zinc finger (C3HC4 RING finger) protein, putative [Eimeria tenella]	--
EVM0003411	9.54844	10.7368	9.86009	9.05339	0.320909	0.562232	0.957095	1.39829	0.97518	1.2345	1.21e-10	-2.76758	down	[U]	Intracellular trafficking, secretion, and vesicular transport	--	--	[U]	Intracellular trafficking, secretion, and vesicular transport	Adaptin N terminal region	AP-4 complex subunit beta GN=ap4b1 OS=Dictyostelium discoideum (Slime mold) PE=3 SV=1	Beta-adaptin-like protein, putative {ECO:0000313|EMBL:CDJ63618.1} OS=Eimeria necatrix PE=4 SV=1	beta-adaptin-like protein, putative [Eimeria necatrix]	Drosophila sechellia GM24556 (Dsec\GM24556), mRNA
EVM0007845	231.289	236.487	319.407	343.881	49.1797	49.5153	43.8992	6.57936	6.88748	6.957	9.43e-05	-2.76722	down	[R]	General function prediction only	Biological Process: formation of translation preinitiation complex (GO:0001731);; Molecular Function: translation initiation factor activity (GO:0003743);; Cellular Component: eukaryotic translation initiation factor 3 complex (GO:0005852);; Biological Process: regulation of translational initiation (GO:0006446);; Cellular Component: eukaryotic 43S preinitiation complex (GO:0016282);; Molecular F…	K03246|4.75008e-180|tgo:TGME49_089830|eukaryotic translation initiation factor 3 delta subunit, putative (EC:2.7.11.7); K03246 translation initiation factor 3 subunit I (A)	[JT]	--	WD domain, G-beta repeat	Eukaryotic translation initiation factor 3 subunit I {ECO:0000255|HAMAP-Rule:MF_03008} OS=Culex quinquefasciatus (Southern house mosquito) PE=3 SV=1	Eukaryotic translation initiation factor 3 subunit I {ECO:0000256|HAMAP-Rule:MF_03008} OS=Eimeria tenella (Coccidian parasite) PE=2 SV=1	hypothetical protein [Eimeria tenella]	Eimeria tenella clone Etm086G03 hypothetical protein mRNA, complete cds
EVM0002000	39.9953	44.883	5.02217	3.73199	0.868544	0.525174	2.25701	2.52072	3.48197	2.61859	0.000832717	-2.76662	down	--	--	--	--	--	--	--	--	--	--	Hammondia hammondi hypothetical protein partial mRNA
EVM0000452	39.1471	38.4851	14.924	14.8648	1.38921	1.53651	1.32777	3.46772	3.67408	3.31506	2.2e-07	-2.76347	down	--	--	--	--	--	--	--	--	Uncharacterized protein {ECO:0000313|EMBL:CDJ41712.1} (Fragment) OS=Eimeria tenella (Coccidian parasite) PE=4 SV=1	hypothetical protein, conserved, partial [Eimeria tenella]	Eimeria tenella chromosome 1, ordered contigs
EVM0007273	7.69526	8.24363	4.43408	5.0663	0.824388	0.76103	0.644122	0.367151	0.450237	0.516009	3.73e-17	-2.76115	down	--	--	--	--	--	--	--	--	Uncharacterized protein {ECO:0000313|EMBL:CDJ67242.1} (Fragment) OS=Eimeria necatrix PE=4 SV=1	hypothetical protein, conserved, partial [Eimeria necatrix]	Spirometra erinaceieuropaei genome assembly S_erinaceieuropaei ,scaffold SPER_scaffold0210102
EVM0002279	278.64	296.625	381.725	379.936	46.9513	52.8118	50.9785	20.1786	12.3172	11.5824	6.99e-08	-2.75967	down	[R]	General function prediction only	--	--	[J]	Translation, ribosomal structure and biogenesis	JAB1/Mov34/MPN/PAD-1 ubiquitin protease	Eukaryotic translation initiation factor 3 subunit F {ECO:0000255|HAMAP-Rule:MF_03005} GN=eif3f OS=Dictyostelium discoideum (Slime mold) PE=3 SV=1	Eukaryotic translation initiation factor 3 subunit 5, putative {ECO:0000313|EMBL:CDJ43168.1} OS=Eimeria tenella (Coccidian parasite) PE=4 SV=1	eukaryotic translation initiation factor 3 subunit 5, putative [Eimeria tenella]	Neospora caninum Liverpool putative eukaryotic translation initiation factor 3 subunit 5 (NCLIV_045240) mRNA, complete cds
EVM0003994	24.7098	25.2014	16.3657	16.7917	3.20684	3.29098	3.98551	0.281615	0.533087	0.738229	0.000147554	-2.74711	down	[TDBLU]	--	--	K08874|9.47299e-46|tgo:TGME49_068370|hypothetical protein; K08874 transformation/transcription domain-associated protein (A)	[TBLD]	--	--	Transcription-associated protein 1 GN=Nipped-A OS=Drosophila melanogaster (Fruit fly) PE=1 SV=3	Uncharacterized protein {ECO:0000313|EMBL:CDJ40845.1} OS=Eimeria tenella (Coccidian parasite) PE=4 SV=1	hypothetical protein ETH_00006030 [Eimeria tenella]	Eimeria tenella chromosome 1, ordered contigs
EVM0001785	4.5461	5.48718	7.69378	7.58217	0.926747	1.11316	0.887996	0.186433	0.241479	0.236495	5.19e-07	-2.74369	down	--	--	--	--	--	--	--	--	Uncharacterized protein {ECO:0000313|EMBL:CDJ38887.1} OS=Eimeria tenella (Coccidian parasite) PE=4 SV=1	hypothetical protein, conserved [Eimeria tenella]	--
EVM0004022	47.6033	48.4692	67.301	71.3566	10.7271	10.2018	10.5291	0.947429	0.896414	1.11814	0.000779119	-2.73122	down	[O]	Posttranslational modification, protein turnover, chaperones	--	--	[O]	Posttranslational modification, protein turnover, chaperones	Glutaredoxin	Glutaredoxin-3 homolog GN=glrx3 OS=Dictyostelium discoideum (Slime mold) PE=3 SV=1	Glutaredoxin {ECO:0000256|PIRNR:PIRNR005894} OS=Eimeria acervulina (Coccidian parasite) PE=3 SV=1	PKC-interacting cousin of thioredoxin, putative [Eimeria acervulina]	Toxoplasma gondii ME49 PKC-interacting cousin of thioredoxin, putative, mRNA
EVM0004412	33.9146	36.9483	38.4303	38.6805	4.6883	5.5969	5.8235	2.45108	1.67975	1.68045	9.21e-11	-2.72749	down	--	--	--	--	--	--	--	--	--	--	Gongylonema pulchrum genome assembly G_pulchrum_Hokkaido ,scaffold GPUH_scaffold0031898
EVM0008105	11.4357	10.4231	13.3604	11.2438	1.24256	1.47402	1.15519	0.871349	1.0009	1.04153	4.54e-46	-2.72721	down	[A]	RNA processing and modification	--	K12827|8.95457e-122|tgo:TGME49_021950|splicing factor 3a protein, putative; K12827 splicing factor 3A subunit 3 (A)	[A]	RNA processing and modification	Domain of unknown function (DUF3449)	Splicing factor 3A subunit 3 GN=noi OS=Drosophila melanogaster (Fruit fly) PE=1 SV=1	Splicing factor 3a protein, putative {ECO:0000313|EMBL:CDJ43198.1} OS=Eimeria tenella (Coccidian parasite) PE=4 SV=1	splicing factor 3a protein, putative [Eimeria tenella]	Toxoplasma gondii ME49 splicing factor 3a protein, putative, mRNA
EVM0005659	6.54189	6.75673	2.88488	3.33583	0.4973	0.81192	0.655177	0.356029	0.354395	0.14953	1.22e-08	-2.72434	down	--	--	Molecular Function: transferase activity (GO:0016740);;	--	--	--	--	--	Uncharacterized protein {ECO:0000313|EMBL:CDJ43994.1} (Fragment) OS=Eimeria tenella (Coccidian parasite) PE=4 SV=1	hypothetical protein ETH_00015175, partial [Eimeria tenella]	Hammondia hammondi DNA-directed RNA polymerase alpha chain rpoA partial mRNA
EVM0001556	10.7483	11.2068	7.57646	7.86365	0.458537	0.130224	0.259732	1.28283	1.85773	1.10602	8.65e-05	-2.72394	down	--	--	--	--	--	--	--	--	Uncharacterized protein {ECO:0000313|EMBL:CDJ67496.1} (Fragment) OS=Eimeria necatrix PE=4 SV=1	hypothetical protein, conserved, partial [Eimeria necatrix]	--
EVM0003116	131.397	141.144	227.278	231.192	32.6572	34.4321	33.537	2.4318	2.73385	1.46101	0.0028488	-2.72242	down	--	--	--	--	--	--	--	--	Uncharacterized protein {ECO:0000313|EMBL:CDJ40622.1} OS=Eimeria tenella (Coccidian parasite) PE=4 SV=1	hypothetical protein, conserved [Eimeria tenella]	--
EVM0005203	63.984	61.7808	95.7606	94.3949	11.5041	12.146	12.3374	3.46966	2.82028	4.89171	4.75e-08	-2.7205	down	--	--	--	--	--	--	--	--	Uracil phosphoribosyltransferase, putative {ECO:0000313|EMBL:CDJ69785.1} OS=Eimeria necatrix PE=4 SV=1	uracil phosphoribosyltransferase, putative [Eimeria necatrix]	Eimeria tenella clone Etm025B02 hypothetical protein mRNA, complete cds
EVM0007766	73.7935	74.7715	54.4033	55.158	11.1167	12.3011	12.2426	0.901606	0.428049	0.68208	0.00367072	-2.71915	down	--	--	--	--	--	--	--	--	Uncharacterized protein {ECO:0000313|EMBL:CDI76468.1} OS=Eimeria acervulina (Coccidian parasite) PE=4 SV=1	hypothetical protein, conserved [Eimeria acervulina]	Fonticula alba hypothetical protein partial mRNA
EVM0007113	592.291	635.144	639.909	630.527	84.1379	87.4746	81.4058	52.9398	37.1118	35.2233	7.12e-18	-2.70251	down	[C]	Energy production and conversion	Molecular Function: iron ion binding (GO:0005506);; Cellular Component: mitochondrial respiratory chain complex III (GO:0005750);; Molecular Function: electron carrier activity (GO:0009055);; Molecular Function: heme binding (GO:0020037);; Molecular Function: Photinus-luciferin 4-monooxygenase (ATP-hydrolyzing) activity (GO:0047077);; Biological Process: oxidation-reduction process (GO:0055114);;	K00413|0|tgo:TGME49_046540|cytochrome C1, putative (EC:1.13.12.7); K00413 ubiquinol-cytochrome c reductase cytochrome c1 subunit (A)	[C]	Energy production and conversion	Cytochrome C1 family	Cytochrome c1, heme protein, mitochondrial (Precursor) GN=cyc1 OS=Dictyostelium discoideum (Slime mold) PE=3 SV=1	Cytochrome C1, putative {ECO:0000313|EMBL:CDJ43070.1} OS=Eimeria tenella (Coccidian parasite) PE=4 SV=1	cytochrome C1, putative [Eimeria tenella]	Hammondia hammondi cytochrome c1, heme protein partial mRNA
EVM0000790	41.6297	39.8911	28.6249	30.3057	5.85804	5.34255	5.72405	0.828016	2.01888	1.2853	2.42e-06	-2.70166	down	--	--	--	--	--	--	--	--	Uncharacterized protein {ECO:0000313|EMBL:CDJ42563.1} OS=Eimeria tenella (Coccidian parasite) PE=4 SV=1	hypothetical protein, conserved [Eimeria tenella]	PREDICTED: Solenopsis invicta homeobox protein onecut (LOC105194364), mRNA
EVM0007809	28.7933	26.223	25.3443	25.5911	1.7549	1.62136	1.91116	2.71902	4.35021	3.08952	5.81e-13	-2.70117	down	--	--	--	--	--	--	Acidic N-terminal SPT6	Reticulocyte-binding protein 2 homolog a {ECO:0000312|EMBL:CAD52492.1} GN=PF13_0198 OS=Plasmodium falciparum (isolate 3D7) PE=3 SV=1	Uncharacterized protein {ECO:0000313|EMBL:CDI77005.1} OS=Eimeria praecox PE=4 SV=1	hypothetical protein EPH_0007370 [Eimeria praecox]	Drosophila persimilis GL26785 (Dper\GL26785), mRNA
EVM0004236	15.1238	15.9042	11.2905	11.4119	1.06227	0.453226	0.453735	2.31261	1.91564	1.46589	7.1e-07	-2.70099	down	--	--	--	K02519|9.67095e-08|tgo:TGME49_078550|elongation factor Tu GTP-binding domain-containing protein (EC:2.7.7.4 2.1.1.86); K02519 translation initiation factor IF-2 (A)	--	--	--	--	Elongation factor Tu GTP-binding domain-containing protein, putative {ECO:0000313|EMBL:CDJ37195.1} OS=Eimeria tenella (Coccidian parasite) PE=4 SV=1	elongation factor Tu GTP-binding domain-containing protein, putative [Eimeria tenella]	PREDICTED: Aplysia californica POU domain, class 2, transcription factor 1-like (LOC101858378), mRNA
EVM0006258	85.3791	94.8939	127.426	142.792	10.4768	11.9147	11.2732	14.5788	10.2354	9.11735	5.73e-28	-2.69497	down	[C]	Energy production and conversion	Molecular Function: NADH dehydrogenase activity (GO:0003954);;	K03885|5.22435e-47|tgo:TGME49_088830|pyridine nucleotide-disulphide oxidoreductase, putative (EC:1.6.5.3); K03885 NADH dehydrogenase [EC:1.6.99.3] (A)	[C]	Energy production and conversion	--	Probable NADH dehydrogenase GN=DDB_G0270104 OS=Dictyostelium discoideum (Slime mold) PE=3 SV=2	Pyridine nucleotide-disulphide oxidoreductase, putative {ECO:0000313|EMBL:CDJ40403.1} OS=Eimeria tenella (Coccidian parasite) PE=4 SV=1	pyridine nucleotide-disulphide oxidoreductase, putative [Eimeria tenella]	Toxoplasma gondii ME49 pyridine nucleotide-disulphide oxidoreductase, putative, mRNA
EVM0005346	41.4419	40.2813	57.6974	59.5302	8.62003	9.12044	9.64301	0.697182	1.09909	0.785477	0.00102479	-2.69438	down	--	--	--	--	--	--	--	--	Uncharacterized protein {ECO:0000313|EMBL:CDJ44677.1} (Fragment) OS=Eimeria tenella (Coccidian parasite) PE=4 SV=1	hypothetical protein, conserved, partial [Eimeria tenella]	Drosophila pseudoobscura pseudoobscura GA23055 (Dpse\GA23055), mRNA
EVM0006317	81.43	75.0936	28.9473	35.9507	11.22	8.75684	10.5397	1.17203	0.342419	0.694973	0.00344187	-2.69357	down	#N/A	#N/A	#N/A	#N/A	#N/A	#N/A	#N/A	#N/A	#N/A	#N/A	#N/A
EVM0003176	53.0563	55.8716	50.3074	51.3843	7.2614	7.67897	6.11109	2.82301	4.89528	3.24745	1e-17	-2.68893	down	--	--	--	K15433|1.7061e-22|tgo:TGME49_100110|hypothetical protein; K15433 RLL motif containing protein 1 (A)	[R]	General function prediction only	Putative carnitine deficiency-associated protein	--	Uncharacterized protein {ECO:0000313|EMBL:CDJ69479.1} OS=Eimeria necatrix PE=4 SV=1	hypothetical protein, conserved [Eimeria necatrix]	Eimeria tenella clone Etm106H12 hypothetical protein mRNA, complete cds
EVM0003535	23.266	24.6363	22.5159	21.7362	1.02051	0.804831	0.853674	3.32335	3.53017	3.75339	7.76e-06	-2.67707	down	--	--	--	--	--	--	--	--	Elongation factor Tu GTP-binding domain-containing protein, putative {ECO:0000313|EMBL:CDJ37195.1} OS=Eimeria tenella (Coccidian parasite) PE=4 SV=1	elongation factor Tu GTP-binding domain-containing protein, putative [Eimeria tenella]	Eimeria tenella hypothetical protein, conserved (eimer2431f01.tmp0070) partial mRNA
EVM0005645	85.5653	84	114.778	112.395	17.8961	18.6393	17.2105	2.43532	2.26555	2.44248	0.000231242	-2.67647	down	--	--	Molecular Function: nucleotide binding (GO:0000166);; Molecular Function: nucleic acid binding (GO:0003676);;	K12840|1.99036e-123|tgo:TGME49_014820|DNA repair enzyme, putative; K12840 splicing factor 45 (A)	[A]	RNA processing and modification	G-patch domain	Poly(U)-binding-splicing factor half pint GN=pUf68 OS=Drosophila melanogaster (Fruit fly) PE=1 SV=2	DNA repair enzyme, putative {ECO:0000313|EMBL:CDJ41686.1} OS=Eimeria tenella (Coccidian parasite) PE=2 SV=1	hypothetical protein [Eimeria tenella]	Eimeria tenella clone Etm104B09 hypothetical protein mRNA, complete cds
EVM0007073	235.223	250.681	236.234	267.469	16.8156	16.0532	17.5146	29.2919	34.302	33.6604	1.16e-13	-2.67152	down	[J]	Translation, ribosomal structure and biogenesis	Molecular Function: translation initiation factor activity (GO:0003743);; Molecular Function: GTPase activity (GO:0003924);; Molecular Function: sulfate adenylyltransferase (ATP) activity (GO:0004781);; Molecular Function: GTP binding (GO:0005525);; Biological Process: obsolete GTP catabolic process (GO:0006184);; Biological Process: translational initiation (GO:0006413);;	K03243|1.74895e-106|tgo:TGME49_014270|translation initiation factor IF-2, putative (EC:2.7.7.4); K03243 translation initiation factor 5B (A)	[J]	Translation, ribosomal structure and biogenesis	Translation-initiation factor 2	Eukaryotic translation initiation factor 5B GN=eif5b OS=Dictyostelium discoideum (Slime mold) PE=3 SV=1	Translation initiation factor IF-2, putative {ECO:0000313|EMBL:CDJ37487.1} OS=Eimeria tenella (Coccidian parasite) PE=4 SV=1	translation initiation factor IF-2, putative [Eimeria tenella]	Toxoplasma gondii ME49 translation initiation factor IF-2, putative, mRNA
EVM0000105	3.80048	2.932	1.38335	2.10163	0.433742	0.665202	0.280626	0.078042	0	0.039635	0.0044284	-2.66694	down	--	--	--	--	--	--	--	--	Uncharacterized protein {ECO:0000313|EMBL:CDJ63851.1} OS=Eimeria necatrix PE=4 SV=1	hypothetical protein ENH_00052890 [Eimeria necatrix]	Eimeria tenella hypothetical protein (e1012e08.tmp0421) mRNA, complete cds
EVM0002288	6.87012	7.28268	8.12746	9.18271	0.830081	0.834266	0.98303	0.868956	0.73975	0.553836	1.85e-36	-2.656	down	--	--	--	--	--	--	--	--	Uncharacterized protein {ECO:0000313|EMBL:CDJ69694.1} OS=Eimeria necatrix PE=4 SV=1	hypothetical protein, conserved [Eimeria necatrix]	Eimeria tenella chromosome 1, ordered contigs
EVM0007874	56.4605	52.7389	83.2124	83.369	9.61743	10.8067	9.7491	5.43282	3.5496	4.02443	1.17e-11	-2.6514	down	--	--	--	--	--	--	Prefoldin subunit	--	Uncharacterized protein {ECO:0000313|EMBL:CDJ51985.1} OS=Eimeria brunetti PE=4 SV=1	hypothetical protein, conserved [Eimeria brunetti]	--
EVM0002687	56.2773	58.1875	48.8366	41.4559	9.84637	9.12249	10.2335	0.710646	0.856989	0.904568	0.0015917	-2.65042	down	--	--	--	K12864|2.58223e-179|tgo:TGME49_039930|nuclear associated protein, putative; K12864 beta-catenin-like protein 1 (A)	[S]	Function unknown	Catenin-beta-like, Arm-motif containing nuclear	--	Nuclear associated protein, putative {ECO:0000313|EMBL:CDJ38056.1} OS=Eimeria tenella (Coccidian parasite) PE=4 SV=1	nuclear associated protein, putative [Eimeria tenella]	Spirometra erinaceieuropaei genome assembly S_erinaceieuropaei ,scaffold SPER_scaffold0002005
EVM0000018	333.467	348.159	345.049	354.126	32.154	29.9226	32.7653	52.1588	36.1294	29.7444	1.16e-29	-2.64946	down	--	--	Biological Process: translational initiation (GO:0006413);; Cellular Component: macromolecular complex (GO:0032991);; Cellular Component: cytoplasmic part (GO:0044444);;	K15030|1.0744e-43|tgo:TGME49_017820|proteasome PCI domain-containing protein; K15030 translation initiation factor 3 subunit M (A)	--	--	--	--	Proteasome PCI domain-containing protein, putative {ECO:0000313|EMBL:CDJ66182.1} OS=Eimeria necatrix PE=4 SV=1	proteasome PCI domain-containing protein, putative [Eimeria necatrix]	Hammondia hammondi PCI domain-containing protein partial mRNA
EVM0001559	33.2044	36.161	12.327	10.6218	0.515345	0.416942	0.499012	4.29813	3.38429	3.9886	0.00191658	-2.64745	down	[RTKL]	--	Molecular Function: nucleotide binding (GO:0000166);; Molecular Function: protein serine/threonine kinase activity (GO:0004674);; Biological Process: protein phosphorylation (GO:0006468);;	--	--	--	Protein kinase domain	Probable serine/threonine-protein kinase kinX GN=kinX OS=Dictyostelium discoideum (Slime mold) PE=3 SV=2	Uncharacterized protein {ECO:0000313|EMBL:CDJ37762.1} OS=Eimeria tenella (Coccidian parasite) PE=4 SV=1	hypothetical protein, conserved [Eimeria tenella]	Neospora caninum Liverpool putative Tyrosine kinase-like (TKL) protein (NCLIV_047060) mRNA, complete cds
EVM0002476	12.2083	13.2858	8.43864	8.43912	1.77428	1.55184	2.26238	0.25086	0.391645	0.338161	4.92e-05	-2.64725	down	--	--	--	--	--	--	--	--	Uncharacterized protein {ECO:0000313|EMBL:CDJ64111.1} OS=Eimeria necatrix PE=4 SV=1	hypothetical protein, conserved [Eimeria necatrix]	Spirometra erinaceieuropaei genome assembly S_erinaceieuropaei ,scaffold SPER_scaffold0026597
EVM0003276	447.053	429.485	490.411	480.669	54.5726	54.8066	53.928	45.5066	38.1999	42.6508	1.75e-93	-2.64437	down	[J]	Translation, ribosomal structure and biogenesis	Molecular Function: translation elongation factor activity (GO:0003746);; Molecular Function: GTPase activity (GO:0003924);; Molecular Function: GTP binding (GO:0005525);; Cellular Component: cytoplasm (GO:0005737);; Biological Process: obsolete GTP catabolic process (GO:0006184);; Biological Process: translational elongation (GO:0006414);;	K03234|0|tgo:TGME49_005470|elongation factor 2, putative; K03234 elongation factor 2 (A)	[J]	Translation, ribosomal structure and biogenesis	Elongation factor Tu GTP binding domain	Elongation factor 2 OS=Cryptosporidium parvum PE=3 SV=1	Elongation factor 2, putative {ECO:0000313|EMBL:CDI82841.1} OS=Eimeria acervulina (Coccidian parasite) PE=4 SV=1	elongation factor 2, putative [Eimeria acervulina]	Neospora caninum Liverpool putative elongation factor 2 (NCLIV_020220) mRNA, complete cds
EVM0008232	56.6759	62.6623	62.1763	63.1782	11.5246	11.0168	11.3512	2.34879	0.971966	1.07766	0.000445549	-2.6423	down	[G]	Carbohydrate transport and metabolism	Molecular Function: isomerase activity (GO:0016853);;	K01835|1.03579e-75|tgo:TGME49_118580|phosphoglucomutase, putative (EC:5.4.2.8); K01835 phosphoglucomutase [EC:5.4.2.2] (A)	[G]	Carbohydrate transport and metabolism	Phosphoglucomutase/phosphomannomutase, alpha/beta/alpha domain III	Probable phosphoglucomutase-2 GN=pgmB OS=Dictyostelium discoideum (Slime mold) PE=3 SV=1	Phosphoglucomutase, putative {ECO:0000313|EMBL:CDJ65370.1} (Fragment) OS=Eimeria necatrix PE=4 SV=1	phosphoglucomutase, putative, partial [Eimeria necatrix]	Toxoplasma gondii mRNA for phosphoglucomutase, complete cds
EVM0007464	107.249	105.436	101.997	96.3746	2.74174	2.40726	2.38435	20.2185	16.9781	14.9673	0.000486841	-2.64013	down	[J]	Translation, ribosomal structure and biogenesis	--	K15027|7.76825e-171|tgo:TGME49_011410|hypothetical protein; K15027 translation initiation factor 2D (A)	[J]	Translation, ribosomal structure and biogenesis	Translation initiation factor SUI1	--	Uncharacterized protein {ECO:0000313|EMBL:CDJ45354.1} OS=Eimeria tenella (Coccidian parasite) PE=4 SV=1	hypothetical protein, conserved [Eimeria tenella]	--
EVM0002835	0.296308	0.361765	1.47762	1.61864	0.037966	0.027375	0.072604	0.142685	0.115127	0.146399	0.000238252	-2.6343	down	--	--	--	--	--	--	--	--	Uncharacterized protein {ECO:0000313|EMBL:CDJ41862.1} OS=Eimeria tenella (Coccidian parasite) PE=4 SV=1	hypothetical protein, conserved [Eimeria tenella]	--
EVM0001733	175.756	171.031	180.002	186.669	32.6402	36.7202	36.0178	2.13027	1.82463	2.37229	0.00409655	-2.62799	down	--	--	--	--	--	--	CRAL/TRIO domain	--	Uncharacterized protein {ECO:0000313|EMBL:CDJ43473.1} OS=Eimeria tenella (Coccidian parasite) PE=2 SV=1	hypothetical protein [Eimeria tenella]	Eimeria tenella clone Etm109C04 hypothetical protein mRNA, complete cds
EVM0005380	23.1405	9.51521	40.4937	84.6712	0.339057	1.38166	1.15922	7.62313	5.77411	6.60314	0.00419149	-2.62313	down	--	--	--	--	--	--	--	--	--	--	Anopheles gambiae str. PEST AGAP001827-PA (AgaP_AGAP001827) mRNA, complete cds
EVM0005504	80.3144	80.6128	124.582	137.221	22.4157	21.8901	18.965	1.35683	0.92739	0.819363	0.00706363	-2.6196	down	--	--	--	K11984|6.52966e-26|tgo:TGME49_118140|hypothetical protein; K11984 U4/U6.U5 tri-snRNP-associated protein 1 (A)	--	--	SART-1 family	--	Uncharacterized protein {ECO:0000313|EMBL:CDI76230.1} OS=Eimeria acervulina (Coccidian parasite) PE=4 SV=1	hypothetical protein, conserved [Eimeria acervulina]	Haliotis discus hannai clone CHh511 microsatellite sequence
EVM0005264	14.5164	14.992	10.3533	10.0554	1.13801	0.797339	1.11584	1.86752	1.49527	1.33754	2.72e-16	-2.61659	down	[H]	Coenzyme transport and metabolism	--	--	[H]	Coenzyme transport and metabolism	Ferrochelatase	Ferrochelatase, mitochondrial (Precursor) GN=hemH OS=Dictyostelium discoideum (Slime mold) PE=3 SV=1	Ferrochelatase {ECO:0000256|RuleBase:RU000607} OS=Eimeria tenella (Coccidian parasite) PE=3 SV=1	ferrochelatase, putative [Eimeria tenella]	--
EVM0008197	6.34082	8.82234	9.25163	9.44977	0.979031	0.837961	1.17203	0.428129	0.389118	1.36783	8.35e-12	-2.61418	down	#N/A	#N/A	#N/A	#N/A	#N/A	#N/A	#N/A	#N/A	#N/A	#N/A	#N/A
EVM0001890	248.887	240.501	196.935	191.859	18.9608	18.9297	19.9346	28.4504	24.5792	27.1822	3.5e-27	-2.61296	down	--	--	Molecular Function: RNA binding (GO:0003723);; Biological Process: translational initiation (GO:0006413);; Cellular Component: translation preinitiation complex (GO:0070993);;	K03252|0|tgo:TGME49_094620|eukaryotic translation initiation factor 3 subunit 8, putative; K03252 translation initiation factor 3 subunit C (A)	[J]	Translation, ribosomal structure and biogenesis	Eukaryotic translation initiation factor 3 subunit 8 N-terminus	Eukaryotic translation initiation factor 3 subunit C {ECO:0000255|HAMAP-Rule:MF_03002} OS=Bombyx mori (Silk moth) PE=2 SV=1	Eukaryotic translation initiation factor 3 subunit C {ECO:0000256|HAMAP-Rule:MF_03002} OS=Eimeria tenella (Coccidian parasite) PE=3 SV=1	eukaryotic translation initiation factor 3 subunit 8, putative [Eimeria tenella]	Toxoplasma gondii ME49 eukaryotic translation initiation factor 3 subunit 8, putative, mRNA
EVM0007090	5.45397	5.57094	2.61482	2.36445	0.248688	0.557689	0.462064	0.51895	0.588932	0.081373	7e-07	-2.60947	down	--	--	--	--	--	--	--	--	Uncharacterized protein {ECO:0000313|EMBL:CDJ40408.1} OS=Eimeria tenella (Coccidian parasite) PE=4 SV=1	hypothetical protein, conserved [Eimeria tenella]	Spirometra erinaceieuropaei genome assembly S_erinaceieuropaei ,scaffold SPER_scaffold0076771
EVM0006617	10.2221	11.215	10.5523	10.2259	1.05653	0.868253	1.08798	1.52857	1.28727	0.874147	1.52e-29	-2.60801	down	--	--	--	--	--	--	--	--	Glycosyl transferase, putative {ECO:0000313|EMBL:CDJ70444.1} OS=Eimeria necatrix PE=4 SV=1	glycosyl transferase, putative [Eimeria necatrix]	Drosophila grimshawi GH22752 (Dgri\GH22752), mRNA
EVM0008351	6.51306	6.5919	8.87524	9.56518	1.52441	1.12837	1.24876	0.345956	0.458744	0.295532	1.27e-07	-2.6076	down	--	--	--	--	--	--	--	--	--	--	Spirometra erinaceieuropaei genome assembly S_erinaceieuropaei ,scaffold SPER_scaffold0029204
EVM0008255	27.6429	26.6703	31.3754	33.6473	4.128	3.73007	3.88708	1.81829	1.94851	3.64356	2.11e-18	-2.60642	down	[J]	Translation, ribosomal structure and biogenesis	Cellular Component: organellar small ribosomal subunit (GO:0000314);; Molecular Function: structural constituent of ribosome (GO:0003735);; Molecular Function: N-acetyllactosamine synthase activity (GO:0003945);; Biological Process: translation (GO:0006412);;	--	[J]	Translation, ribosomal structure and biogenesis	Ribosomal protein S17	--	30S Ribosomal protein S17, putative {ECO:0000313|EMBL:CDJ39747.1} OS=Eimeria tenella (Coccidian parasite) PE=3 SV=1	30S Ribosomal protein S17, putative [Eimeria tenella]	Neospora caninum Liverpool putative 30S Ribosomal protein S17 (NCLIV_034490) mRNA, complete cds
EVM0006093	3.00207	3.05144	4.01255	3.43841	0.492706	0.277542	0.087928	0.399385	0.456086	0.398488	6.77e-10	-2.59215	down	--	--	--	--	--	--	--	--	Uncharacterized protein {ECO:0000313|EMBL:CDJ39555.1} (Fragment) OS=Eimeria tenella (Coccidian parasite) PE=4 SV=1	hypothetical protein ETH_00035565, partial [Eimeria tenella]	Gongylonema pulchrum genome assembly G_pulchrum_Hokkaido ,scaffold GPUH_scaffold0010343
EVM0005609	99.0506	102.232	10.7975	13.1105	2.84208	2.52475	2.69186	6.45664	9.09364	10.1153	0.00126037	-2.58584	down	[R]	General function prediction only	--	--	[A]	RNA processing and modification	RNA recognition motif. (a.k.a. RRM, RBD, or RNP domain)	U2 small nuclear ribonucleoprotein B&apos;&apos; GN=snrpb2 OS=Dictyostelium discoideum (Slime mold) PE=3 SV=1	U2 small nuclear ribonucleoprotein, putative {ECO:0000313|EMBL:CDJ51999.1} OS=Eimeria brunetti PE=4 SV=1	U2 small nuclear ribonucleoprotein, putative [Eimeria brunetti]	--
EVM0002689	28.5575	29.5752	33.8018	31.3102	3.96672	4.08046	3.75934	2.75988	3.48925	2.09294	7.42e-35	-2.58184	down	--	--	--	--	--	--	--	--	Uncharacterized protein {ECO:0000313|EMBL:CDJ38891.1} OS=Eimeria tenella (Coccidian parasite) PE=4 SV=1	hypothetical protein, conserved [Eimeria tenella]	Eimeria tenella hypothetical protein (e1096f12.tmp0041) mRNA, complete cds
EVM0008139	4.5505	5.47895	5.69161	5.37017	0.440121	0.306179	0.531664	0.897571	0.661566	0.530876	4.04e-14	-2.57848	down	--	--	--	--	--	--	Major Facilitator Superfamily	--	Uncharacterized protein {ECO:0000313|EMBL:CDJ65452.1} (Fragment) OS=Eimeria necatrix PE=4 SV=1	hypothetical protein, conserved, partial [Eimeria necatrix]	Drosophila ananassae GF21962 (Dana\GF21962), mRNA
EVM0005680	13.1054	11.5759	19.4877	19.4882	1.73016	1.87074	1.4489	1.83022	1.83906	1.62225	6.15e-24	-2.57768	down	--	--	--	--	--	--	--	--	Uncharacterized protein {ECO:0000313|EMBL:CDJ38890.1} OS=Eimeria tenella (Coccidian parasite) PE=4 SV=1	hypothetical protein, conserved [Eimeria tenella]	Eimeria tenella clone Etm041C05 hypothetical protein mRNA, complete cds
EVM0005119	289.402	264.028	295.403	237.349	9.74792	11.4345	11.1876	50.456	51.6625	34.2623	3.79e-05	-2.56859	down	#N/A	#N/A	#N/A	#N/A	#N/A	#N/A	#N/A	#N/A	#N/A	#N/A	#N/A
EVM0001649	7.06308	5.73387	9.74895	11.109	1.70235	1.88337	1.35866	0.093393	0.019373	0.183246	0.000922372	-2.56632	down	#N/A	#N/A	#N/A	#N/A	#N/A	#N/A	#N/A	#N/A	#N/A	#N/A	#N/A
EVM0006357	76.8168	81.3629	125.875	130.508	7.84563	11.1516	10.8587	13.1346	11.5456	13.1581	8.73e-19	-2.56321	down	--	--	--	--	--	--	--	--	Uncharacterized protein {ECO:0000313|EMBL:CDJ44805.1} (Fragment) OS=Eimeria tenella (Coccidian parasite) PE=4 SV=1	hypothetical protein, conserved, partial [Eimeria tenella]	--
EVM0001973	82.2616	78.2182	126.35	142.62	16.3442	15.9916	14.8257	7.52269	8.07807	8.80783	6.64e-14	-2.56204	down	#N/A	#N/A	#N/A	#N/A	#N/A	#N/A	#N/A	#N/A	#N/A	#N/A	#N/A
EVM0002892	2.25152	3.05116	1.64055	2.10456	0.022889	0.09527	0.07764	0.286833	0.34809	0.548134	0.000312823	-2.54751	down	--	--	--	--	--	--	--	--	Uncharacterized protein {ECO:0000313|EMBL:CDI76671.1} OS=Eimeria praecox PE=4 SV=1	hypothetical protein, conserved [Eimeria praecox]	Eimeria tenella clone Etm106H12 hypothetical protein mRNA, complete cds
EVM0000743	262.961	266.09	156.029	164.67	43.3251	37.1172	40.1304	8.18909	6.45593	7.85697	8.33e-05	-2.54376	down	[H]	Coenzyme transport and metabolism	--	K04532|1.84514e-60|tgo:TGME49_074070|thiF family domain-containing protein; K04532 amyloid beta precursor protein binding protein 1 (A)	[O]	Posttranslational modification, protein turnover, chaperones	--	NEDD8-activating enzyme E1 regulatory subunit GN=nae1 OS=Dictyostelium discoideum (Slime mold) PE=3 SV=1	ThiF family domain-containing protein, putative {ECO:0000313|EMBL:CDJ41316.1} OS=Eimeria tenella (Coccidian parasite) PE=4 SV=1	thiF family domain-containing protein, putative [Eimeria tenella]	Drosophila erecta GG20799 (Dere\GG20799), mRNA
EVM0002735	10.5904	11.2236	18.3914	22.261	3.03936	3.35966	3.33205	0.318117	0.213777	0.14917	0.00503741	-2.54181	down	--	--	--	--	[C]	Energy production and conversion	Glycerophosphoryl diester phosphodiesterase family	--	Glycerophosphoryl diester phosphodiesterase family domain containing protein, putative {ECO:0000313|EMBL:CDJ41851.1} OS=Eimeria tenella (Coccidian parasite) PE=4 SV=1	glycerophosphoryl diester phosphodiesterase family domain containing protein, putative [Eimeria tenella]	Drosophila mojavensis GI14833 (Dmoj\GI14833), mRNA
EVM0002780	8.75698	8.68961	6.7825	8.30547	1.11513	0.554727	0.938738	1.23065	0.508781	1.08769	2.75e-15	-2.52844	down	--	--	--	--	--	--	--	--	Uncharacterized protein {ECO:0000313|EMBL:CDJ46828.1} OS=Eimeria brunetti PE=4 SV=1	hypothetical protein, conserved [Eimeria brunetti]	Haliotis discus hannai clone CHh522 microsatellite sequence
EVM0000384	360.664	357.497	488.988	468.649	90.2478	88.2489	88.124	6.87699	4.87488	3.45141	0.007265	-2.52718	down	[R]	General function prediction only	Biological Process: metabolic process (GO:0008152);; Molecular Function: hydrolase activity (GO:0016787);; Molecular Function: metal ion binding (GO:0046872);;	K01412|0|tgo:TGME49_002680|mitochondrial-processing peptidase alpha subunit, putative (EC:3.4.24.64); K01412 mitochondrial-processing peptidase subunit alpha [EC:3.4.24.64] (A)	[O]	Posttranslational modification, protein turnover, chaperones	Peptidase M16 inactive domain	Mitochondrial-processing peptidase subunit alpha-2 (Precursor) GN=mppA2 OS=Dictyostelium discoideum (Slime mold) PE=1 SV=1	Mitochondrial-processing peptidase alpha subunit, putative {ECO:0000313|EMBL:CDJ37319.1} OS=Eimeria tenella (Coccidian parasite) PE=3 SV=1	mitochondrial-processing peptidase alpha subunit, putative [Eimeria tenella]	Eimeria tenella putative insulysin 2 mRNA, partial cds
EVM0001814	210.415	226.163	101.757	111.054	17.9509	18.5936	18.4414	15.8112	17.9872	19.7114	3.05e-17	-2.52708	down	--	--	--	--	--	--	--	--	Uncharacterized protein {ECO:0000313|EMBL:CDJ43239.1} OS=Eimeria tenella (Coccidian parasite) PE=4 SV=1	hypothetical protein, conserved [Eimeria tenella]	--
EVM0006340	132.918	135.609	201.919	208.1	28.1872	29.683	27.7795	10.9948	10.5669	9.2844	8.98e-09	-2.52538	down	--	--	--	--	--	--	--	--	Chromosome II, complete genome, related {ECO:0000313|EMBL:CDJ43068.1} OS=Eimeria tenella (Coccidian parasite) PE=4 SV=1	Chromosome II, complete genome, related [Eimeria tenella]	Eimeria tenella clone Etm121B08 hypothetical protein mRNA, complete cds
EVM0004959	28.3472	25.9374	12.1313	13.3464	3.97495	3.85397	4.64576	0.340692	0.195113	0.331755	0.00536066	-2.52322	down	--	--	--	--	--	--	--	--	Putative uncharacterized protein {ECO:0000313|EMBL:AET50758.1} OS=Eimeria tenella (Coccidian parasite) PE=2 SV=1	hypothetical protein [Eimeria tenella]	Eimeria tenella clone Etm122E03 hypothetical protein mRNA, complete cds
EVM0002125	169.844	167.11	207.896	212.891	37.9421	35.7288	38.822	7.40458	5.42917	5.04483	0.000228699	-2.5175	down	[R]	General function prediction only	--	K13111|0|tgo:TGME49_090850|WD-40 repeat protein, putative; K13111 WD40 repeat-containing protein SMU1 (A)	[R]	General function prediction only	WD domain, G-beta repeat	WD40 repeat-containing protein smu1 GN=smu1 OS=Dictyostelium discoideum (Slime mold) PE=3 SV=2	WD-40 repeat protein, putative {ECO:0000313|EMBL:CDJ38733.1} OS=Eimeria tenella (Coccidian parasite) PE=2 SV=1	hypothetical protein [Eimeria tenella]	Eimeria tenella clone Etm008C11 hypothetical protein mRNA, complete cds
EVM0001128	365.832	353.309	251.016	239.774	60.473	61.5656	56.8286	11.2987	9.05998	8.93743	0.000203052	-2.51334	down	--	--	--	--	--	--	--	--	Uncharacterized protein {ECO:0000313|EMBL:CDJ41328.1} OS=Eimeria tenella (Coccidian parasite) PE=2 SV=1	hypothetical protein [Eimeria tenella]	Eimeria tenella clone Etm003A06 hypothetical protein mRNA, complete cds
EVM0006850	13.0049	10.5609	9.91337	11.0907	0.781019	1.25856	1.10627	1.26094	0.703479	2.18074	1.81e-12	-2.51085	down	[LKJ]	--	Molecular Function: hydrolase activity (GO:0016787);; Molecular Function: organic cyclic compound binding (GO:0097159);; Molecular Function: heterocyclic compound binding (GO:1901363);;	--	[A]	RNA processing and modification	DEAD/DEAH box helicase	Probable ATP-dependent RNA helicase ddx18 GN=ddx18 OS=Dictyostelium discoideum (Slime mold) PE=3 SV=1	ATP-dependent RNA helicase, putative {ECO:0000313|EMBL:CDJ63778.1} OS=Eimeria necatrix PE=4 SV=1	ATP-dependent RNA helicase, putative [Eimeria necatrix]	--
EVM0005927	29.364	25.3338	16.6313	16.5935	4.00582	2.89469	2.65239	1.95214	1.8382	1.7123	4.83e-15	-2.50202	down	--	--	--	--	--	--	--	--	Uncharacterized protein {ECO:0000313|EMBL:CDJ63199.1} (Fragment) OS=Eimeria necatrix PE=4 SV=1	hypothetical protein ENH_00035840, partial [Eimeria necatrix]	--
EVM0001071	105.476	107.9	156.388	157.427	26.9935	26.9983	28.8458	3.34172	2.35732	2.71357	0.00189881	-2.50145	down	[RTKL]	--	Molecular Function: nucleotide binding (GO:0000166);; Molecular Function: protein kinase activity (GO:0004672);; Biological Process: phosphorylation (GO:0016310);;	K08287|1.71381e-149|tgo:TGME49_024480|protein kinase, putative (EC:2.7.12.1); K08287 dual-specificity kinase [EC:2.7.12.1] (A)	[T]	Signal transduction mechanisms	Protein kinase domain	Probable serine/threonine-protein kinase clkA GN=clkA OS=Dictyostelium discoideum (Slime mold) PE=3 SV=1	CMGC kinase, Lammer family, putative {ECO:0000313|EMBL:CDJ41641.1} OS=Eimeria tenella (Coccidian parasite) PE=3 SV=1	CMGC kinase, Lammer family, putative [Eimeria tenella]	Hammondia hammondi cell-cycle-associated protein kinase CLK, putative partial mRNA
[truncated: 2,056 more rows]

## Sheet: dataset 9
Supplementary dataset 9:The DEGs(differentially expressed genes of the targets)of the differentially expressed miRNAs enriched in the regulation gene expression and chromatin binding pathway.
[truncated: 87 more rows]

[truncated: 2 more sheets: supplementary dataset 10, supplementary dataset 11]
